# Supplementary material for: Patterns and evolution of ACGT repeat cis-element landscape across four plant genomes
Source: BMC Genomics. 2013 Mar 25;14:203. doi: 10.1186/1471-2164-14-203 (PMC3622567; doi:10.1186/1471-2164-14-203)
Supplement: Additional file 1: Table S2 — Frequency analysis of control cis-elements across four plant species. A comparison of the frequency of occurrence of each of the 4 palindromic and 4 non-palindromic control elements used for N=(0-30) in -1000 bp regions of Arabidopsis, Soybean, Sorghum and Rice. [file 1471-2164-14-203-S1.xlsx]

## Sheet: Sheet2
			Supplementary Table S 1 - Frequency analysis of control cis-elements across four plant species
Spacer Length	ATGC				CGTA				CTAG				AGCT				GATC				GCTA				TAGC				TGCA				ACGT
	Arabidopsis	Rice	sorghum	Soybean	Arabidopsis	Rice	sorghum	Soybean	Arabidopsis	Rice	sorghum	Soybean	Arabidopsis	Rice	sorghum	Soybean	Arabidopsis	Rice	sorghum	Soybean	Arabidopsis	Rice	sorghum	Soybean	Arabidopsis	Rice	sorghum	Soybean	Arabidopsis	Rice	sorghum	Soybean	Arabidopsis	Rice	sorghum	Soybean
0	676	2017	2824	1401	289	640	683	323	681	2154	2841	1440	558	2501	3089	1155	573	2341	1554	395	391	1862	2557	1043	403	1982	2778	1053	791	2365	2844	1780	427	729	861	405
1	268	693	974	784	168	169	254	162	198	375	634	384	516	1260	1102	523	572	819	977	357	190	542	618	346	192	587	575	391	433	1466	1915	1399	298	304	261	284
2	413	841	1317	885	238	345	411	199	427	677	1211	448	656	1563	1255	617	538	625	861	373	234	630	739	392	258	612	777	445	693	1651	2115	1569	380	392	369	259
3	319	636	1387	777	147	276	266	165	331	495	755	545	523	695	816	483	463	470	542	357	256	544	623	393	251	549	640	456	614	1411	1647	1482	248	331	252	282
4	345	1046	1130	653	245	348	307	141	309	759	1141	483	586	971	1181	480	478	1008	733	309	239	681	885	357	217	709	876	367	522	1953	1932	1078	280	385	395	277
5	295	492	623	627	121	193	153	126	287	482	632	275	739	919	910	453	449	518	495	752	231	449	560	275	226	460	505	291	497	1101	1371	1047	250	228	241	239
6	266	528	702	545	128	204	154	106	281	441	595	317	478	923	1099	420	470	486	519	261	179	509	600	236	153	554	630	238	403	1058	1181	859	222	275	248	149
7	341	498	737	509	183	231	167	113	208	387	603	282	482	814	839	372	439	405	479	307	195	567	657	226	160	595	636	246	433	907	1084	845	341	950	242	262
8	263	591	732	525	174	225	174	107	311	456	765	324	609	991	1018	478	513	639	621	275	213	574	584	313	200	552	608	321	441	1040	1275	1036	340	332	295	284
9	248	455	738	508	102	173	144	89	301	367	490	289	417	726	844	476	473	524	378	278	176	368	628	210	178	400	538	251	348	856	1240	870	270	260	225	211
10	236	561	648	505	140	181	122	102	171	510	663	292	456	829	917	415	448	530	447	307	155	368	520	188	172	392	531	247	335	941	1208	920	247	248	206	196
11	243	486	894	472	143	154	130	92	225	414	599	312	506	782	878	360	532	510	534	420	211	411	638	249	204	402	623	244	366	916	1159	811	250	265	250	175
12	232	473	539	533	155	164	137	79	164	497	537	308	518	680	674	344	428	483	478	238	164	596	446	227	166	590	460	228	420	907	1027	864	278	223	193	174
13	237	447	631	477	137	194	146	88	188	377	686	317	498	749	823	357	446	505	474	294	139	431	583	278	170	455	661	266	338	900	1037	849	243	340	237	244
14	337	517	596	509	126	182	137	85	269	421	517	262	630	795	913	399	540	457	493	323	210	430	590	268	295	411	560	233	394	896	1082	821	315	280	229	366
15	236	546	506	549	152	176	186	114	331	315	543	261	501	768	964	299	568	424	404	586	172	448	726	234	153	435	665	256	418	896	970	915	276	232	256	211
16	273	495	609	499	202	165	157	112	189	346	514	244	564	732	777	357	544	563	478	321	164	364	502	236	167	354	447	275	351	873	1146	953	309	285	241	248
17	280	468	669	603	179	191	132	130	190	421	591	314	569	741	875	449	579	604	613	307	238	436	556	302	191	426	543	329	368	917	1091	1169	289	360	224	260
18	275	485	636	496	138	143	143	110	227	522	469	248	544	720	801	365	495	454	426	314	178	449	489	222	173	416	431	276	379	982	1181	851	284	384	236	223
19	332	501	597	553	128	158	122	106	197	404	575	248	483	874	888	360	517	474	444	362	165	339	580	209	146	377	535	238	444	844	1000	1168	289	255	203	228
20	274	509	607	594	184	170	139	101	204	326	481	319	512	715	884	376	467	504	489	334	225	359	511	248	211	369	453	228	401	920	1033	912	337	267	214	242
21	260	509	547	516	136	176	150	103	184	338	484	264	437	691	735	403	503	467	453	364	192	356	417	247	182	358	421	248	358	821	908	847	258	240	214	223
22	272	443	588	482	130	168	126	150	197	383	551	257	454	620	822	429	472	437	424	295	197	389	477	211	163	323	418	229	371	874	1064	813	310	318	214	218
23	270	473	650	533	150	179	163	150	223	408	613	288	514	682	850	448	468	492	551	384	200	340	589	236	201	328	561	248	443	837	1094	873	249	291	215	250
24	305	542	630	523	189	162	138	218	193	415	612	245	462	670	837	304	455	472	424	730	202	488	491	192	157	418	518	222	511	916	1025	840	382	397	239	201
25	260	567	618	516	155	154	138	96	212	409	520	288	482	902	755	338	464	449	489	335	158	519	452	200	178	460	463	236	398	874	1059	883	259	233	218	230
26	302	587	795	561	169	188	159	96	242	481	577	313	624	738	876	427	600	603	562	365	222	451	510	276	225	355	483	267	458	945	1078	793	320	494	263	256
27	257	494	612	519	165	143	136	125	183	386	573	261	525	770	888	458	533	518	483	358	156	344	551	290	167	334	544	245	445	916	923	812	312	274	240	214
28	227	519	580	495	131	196	148	127	279	380	506	323	474	704	756	390	483	434	464	314	168	356	478	236	149	382	503	236	412	940	1028	969	289	250	199	289
29	297	481	693	523	133	161	151	98	257	350	640	274	544	869	747	438	511	466	508	290	204	369	428	258	204	354	417	318	424	932	1040	908	245	267	212	240
30	224	451	585	505	121	178	137	115	195	406	677	260	494	703	862	315	428	420	419	326	182	334	461	206	201	359	542	212	375	820	1082	853	252	234	198	193
