# Supplementary material for: Patterns and evolution of ACGT repeat cis-element landscape across four plant genomes
Source: BMC Genomics. 2013 Mar 25;14:203. doi: 10.1186/1471-2164-14-203 (PMC3622567; doi:10.1186/1471-2164-14-203)
Supplement: Additional file 2: Table S3 — Functional analysis of Arabidopsis and Rice genes containing ACGT cis-elements. The (A) total number of ACGT(N)ACGT (0<=N<=30) containing promoters in Arabidopsis that are also regulated by certain conditions, with a spacer-length wise frequency analysis, (B) likelihood of occurrence to contain ACGT(N)ACGT, calculated for each of these conditions, (C) identical analysis conducted for each of the eight control elements used previously (Additional file 1), (D) comparison of the likelihoods for ACGT and each of the controls, with conditions highlighted in green being those for which the likelihood of ACGT is significant in the Grubbs’ test for outliers (E) total number of ACGT(N)ACGT (0<=N<=30) containing promoters in Rice that are up-regulated by salt and drought stress, with a spacer length wise analysis and a similar analysis for control elements and (F) comparison of the likelihoods for ACGT and for each of the controls in Rice with both conditions emerging significant in Grubbs’ test for outliers. [file 1471-2164-14-203-S2.xlsx]

## Sheet: 3A
	Supplementary Table 3 A. Functional analysis of Arabidopsis genes containing ACGT cis-elements
Condition	Regulation	Total number of genes regulated by the condition (Y x 33323)	Total number of genes involved in the condition with acgt element/ Total number of genes in the genome with acgt element (X)	Percentage of genes with ACGT cis-element in Arabidopsis thaliana genome	Spacer wise distribution (Total number of genes involved in the condition with acgt element/ Total number of genes in the genome with acgt element (X) for a particular N)
					0	1	2	3	4	5	6	7	8	9	10	11	12	13	14	15	16	17	18	19	20	21	22	23	24	25	26	27	28	29	30
By Developmental Stage
Embryo	Up	4288	990/8668	23.0877	39/405	41/295	43/356	23/241	22/276	25/244	32/218	45/335	33/295	24/252	30/238	23/241	30/274	39/241	39/312	25/256	37/294	35/283	23/277	32/281	26/316	30/244	36/300	29/239	30/312	34/253	39/308	34/307	37/284	31/242	24/249
	Down	3115	926/8668	29.7271	42/405	38/295	39/356	39/241	27/276	27/244	19/218	30/335	25/295	26/252	21/238	29/241	24/274	30/241	20/312	30/256	24/294	33/283	33/277	34/281	38/316	26/244	29/300	24/239	33/312	28/253	33/308	30/307	25/284	27/242	43/249
	Down/Up	7310	1890/8668	25.855	80/405	78/295	81/356	61/241	49/276	52/244	50/218	75/335	57/295	50/252	50/238	52/241	54/274	68/241	57/312	55/256	59/294	66/283	53/277	64/281	61/316	55/244	65/300	53/239	63/312	62/253	72/308	64/307	61/284	56/242	67/249
Seedling	Up	15377	4355/8668	28.3215	188/405	159/295	191/356	135/241	158/276	115/244	114/218	162/335	147/295	121/252	115/238	121/241	147/274	129/241	129/312	125/256	140/294	131/283	130/277	158/281	182/316	122/244	151/300	104/239	157/312	118/253	156/308	143/307	146/284	130/242	131/249
	Down	17591	4611/8668	26.2123	209/405	170/295	184/356	132/241	157/276	126/244	129/218	183/335	153/295	131/252	118/238	122/241	146/274	135/241	130/312	151/256	151/294	158/283	150/277	157/281	171/316	139/244	146/300	132/239	163/312	125/253	175/308	156/307	148/284	131/242	133/249
	Down/Up	22043	5896/8668	26.7477	270/405	218/295	242/356	179/241	200/276	156/244	161/218	230/335	198/295	157/252	153/238	157/241	187/274	173/241	174/312	182/256	197/294	195/283	189/277	206/281	222/316	168/244	202/300	163/239	208/312	159/253	212/308	199/307	197/284	171/242	171/249
Regulated by hormones
ABA	Up	11263	3460/8668	30.7201	152/405	131/295	128/356	114/241	113/276	94/244	89/218	130/335	129/295	90/252	75/238	89/241	125/274	102/241	95/312	117/256	112/294	111/283	105/277	124/281	137/316	105/244	115/300	95/239	120/312	83/253	126/308	122/307	121/284	108/242	103/249
	Down	9158	2105/8668	22.9854	99/405	83/295	71/356	58/241	71/276	57/244	58/218	94/335	66/295	57/252	57/238	68/241	70/274	58/241	59/312	58/256	78/294	78/283	68/277	67/281	77/316	52/244	73/300	65/239	74/312	59/253	72/308	74/307	61/284	58/242	65/249
	Down/Up	14936	4275/8668	28.6221	190/405	154/295	167/356	128/241	141/276	122/244	124/218	167/335	157/295	110/252	104/238	120/241	145/274	126/241	116/312	127/256	145/294	138/283	135/277	149/281	163/316	122/244	146/300	119/239	140/312	113/253	151/308	155/307	147/284	128/242	126/249
Auxin	Up	7423	1887/8668	25.421	82/405	71/295	59/356	55/241	56/276	51/244	62/218	68/335	58/295	49/252	45/238	50/241	59/274	61/241	52/312	62/256	69/294	70/283	59/277	64/281	60/316	58/244	60/300	56/239	70/312	50/253	77/308	70/307	67/284	55/242	62/249
	Down	6073	1697/8668	27.9434	74/405	64/295	77/356	55/241	59/276	41/244	39/218	71/335	52/295	52/252	39/238	46/241	65/274	54/241	59/312	47/256	61/294	59/283	46/277	68/281	66/316	42/244	53/300	47/239	54/312	53/253	47/308	57/307	61/284	47/242	42/249
	Down/Up	12726	3376/8668	26.5284	145/405	126/295	133/356	105/241	110/276	89/244	92/218	129/335	107/295	91/252	80/238	93/241	117/274	107/241	105/312	103/256	119/294	123/283	100/277	123/281	118/316	98/244	106/300	95/239	113/312	96/253	118/308	119/307	120/284	99/242	97/249
Ethylene	Up	5455	1665/8668	30.5225	68/405	63/295	72/356	58/241	57/276	47/244	40/218	74/335	55/295	47/252	50/238	32/241	65/274	42/241	57/312	48/256	54/294	54/283	43/277	58/281	73/316	50/244	55/300	46/239	52/312	44/253	49/308	54/307	61/284	51/242	46/249
	Down	5144	1386/8668	26.944	65/405	53/295	51/356	37/241	50/276	43/244	44/218	56/335	43/295	43/252	27/238	32/241	45/274	48/241	34/312	41/256	60/294	56/283	49/277	48/281	46/316	37/244	50/300	34/239	49/312	35/253	46/308	49/307	29/284	45/242	41/249
	Down/Up	10218	2929/8668	28.6651	129/405	111/295	116/356	91/241	100/276	84/244	81/218	127/335	93/295	87/252	75/238	63/241	107/274	86/241	88/312	86/256	110/294	103/283	90/277	101/281	113/316	83/244	99/300	77/239	96/312	77/253	91/308	100/307	89/284	93/242	83/249
Gibberellin	Up	2552	727/8668	28.4875	30/405	27/295	32/356	27/241	27/276	17/244	20/218	25/335	27/295	18/252	16/238	24/241	21/274	25/241	23/312	23/256	20/294	23/283	15/277	23/281	32/316	24/244	22/300	20/239	27/312	16/253	28/308	25/307	24/284	27/242	19/249
	Down	1982	635/8668	32.0383	29/405	23/295	24/356	19/241	25/276	18/244	22/218	25/335	14/295	13/252	16/238	17/241	23/274	21/241	15/312	19/256	19/294	24/283	18/277	24/281	24/316	21/244	21/300	17/239	23/312	21/253	16/308	23/307	25/284	17/242	19/249
	Down/Up	4427	1330/8668	30.0429	58/405	48/295	52/356	45/241	51/276	35/244	40/218	49/335	39/295	31/252	32/238	40/241	43/274	45/241	36/312	42/256	39/294	45/283	33/277	47/281	53/316	45/244	41/300	37/239	50/312	36/253	42/308	46/307	49/284	44/242	37/249
Jasmonic Acid	Up	147	42/8668	28.5714	1/405	1/295	0/356	1/241	1/276	3/244	2/218	5/335	0/295	1/252	0/238	0/241	1/274	1/241	0/312	2/256	0/294	1/283	1/277	0/281	1/316	2/244	2/300	1/239	5/312	1/253	3/308	1/307	2/284	0/242	3/249
	Down	74	32/8668	43.2432	4/405	0/295	0/356	1/241	1/276	0/244	1/218	2/335	2/295	1/252	3/238	1/241	0/274	2/241	1/312	0/256	0/294	1/283	1/277	1/281	1/316	1/244	1/300	0/239	1/312	0/253	2/308	0/307	0/284	1/242	3/249
	Down/Up	221	74/8668	33.4842	5/405	1/295	0/356	2/241	2/276	3/244	3/218	7/335	2/295	2/252	3/238	1/241	1/274	3/241	1/312	2/256	0/294	2/283	2/277	1/281	2/316	3/244	3/300	1/239	6/312	1/253	5/308	1/307	2/284	1/242	6/249
Salicyclic Acid	Up	5513	1734/8668	31.4529	76/405	62/295	68/356	58/241	57/276	43/244	46/218	60/335	62/295	41/252	50/238	45/241	64/274	46/241	50/312	50/256	59/294	64/283	47/277	68/281	66/316	51/244	60/300	47/239	58/312	45/253	62/308	51/307	60/284	60/242	58/249
	Down	7463	1991/8668	26.6783	98/405	73/295	83/356	59/241	66/276	52/244	60/218	80/335	64/295	60/252	53/238	51/241	71/274	66/241	49/312	61/256	65/294	74/283	66/277	59/281	77/316	55/244	65/300	54/239	73/312	58/253	57/308	74/307	58/284	60/242	50/249
	Down/Up	12057	3411/8668	28.2906	151/405	129/295	140/356	110/241	115/276	90/244	93/218	130/335	113/295	93/252	95/238	91/241	125/274	106/241	89/312	99/256	112/294	123/283	100/277	115/281	128/316	96/244	115/300	97/239	121/312	92/253	110/308	112/307	110/284	109/242	102/249
By Morphology
Cambium	Up	268	62/8668	23.1343	2/405	0/295	3/356	3/241	2/276	2/244	1/218	5/335	0/295	1/252	1/238	1/241	0/274	1/241	2/312	4/256	2/294	3/283	5/277	1/281	0/316	3/244	3/300	1/239	2/312	3/253	5/308	4/307	1/284	0/242	1/249
	Down	17	4/8668	23.5294	0/405	0/295	0/356	0/241	0/276	1/244	0/218	1/335	0/295	0/252	0/238	0/241	0/274	0/241	0/312	0/256	0/294	0/283	0/277	0/281	1/316	0/244	0/300	0/239	0/312	1/253	0/308	0/307	0/284	0/242	0/249
	Down/Up	285	66/8668	23.1579	2/405	0/295	3/356	3/241	2/276	3/244	1/218	6/335	0/295	1/252	1/238	1/241	0/274	1/241	2/312	4/256	2/294	3/283	5/277	1/281	1/316	3/244	3/300	1/239	2/312	4/253	5/308	4/307	1/284	0/242	1/249
Flower	Up	22081	5920/8668	26.8104	270/405	221/295	246/356	179/241	199/276	157/244	161/218	230/335	199/295	156/252	153/238	156/241	188/274	173/241	175/312	184/256	200/294	197/283	190/277	207/281	223/316	171/244	202/300	165/239	207/312	159/253	212/308	203/307	197/284	171/242	169/249
	Down	22227	5945/8668	26.7467	271/405	221/295	246/356	181/241	200/276	157/244	161/218	231/335	200/295	157/252	154/238	157/241	189/274	174/241	176/312	184/256	200/294	197/283	192/277	205/281	224/316	171/244	203/300	165/239	210/312	161/253	212/308	204/307	199/284	172/242	171/249
	Down/Up	22243	5948/8668	26.741	271/405	221/295	246/356	181/241	200/276	157/244	161/218	231/335	200/295	157/252	154/238	157/241	189/274	174/241	176/312	184/256	200/294	197/283	192/277	207/281	224/316	171/244	203/300	165/239	210/312	161/253	212/308	204/307	199/284	172/242	172/249
Leaf	Up	19028	5084/8668	26.7185	222/405	197/295	217/356	162/241	170/276	133/244	145/218	194/335	171/295	137/252	137/238	131/241	165/274	153/241	148/312	157/256	173/294	162/283	158/277	173/281	188/316	148/244	174/300	134/239	180/312	139/253	183/308	170/307	165/284	151/242	147/249
	Down	20894	5581/8668	26.711	256/405	205/295	231/356	174/241	182/276	146/244	150/218	210/335	190/295	147/252	147/238	147/241	181/274	156/241	167/312	175/256	189/294	189/283	182/277	189/281	208/316	159/244	196/300	156/239	195/312	152/253	203/308	191/307	183/284	159/242	166/249
	Down/Up	22170	5939/8668	26.7885	271/405	221/295	245/356	181/241	200/276	157/244	161/218	230/335	199/295	157/252	154/238	157/241	189/274	174/241	176/312	183/256	200/294	197/283	191/277	207/281	224/316	170/244	203/300	165/239	210/312	160/253	212/308	203/307	198/284	172/242	172/249
Pollen	Up	10770	2817/8668	26.156	129/405	91/295	116/356	96/241	98/276	65/244	79/218	113/335	116/295	63/252	74/238	65/241	73/274	71/241	85/312	89/256	101/294	82/283	94/277	97/281	113/316	83/244	103/300	79/239	104/312	83/253	111/308	106/307	87/284	76/242	75/249
	Down	9565	2611/8668	27.2974	114/405	119/295	108/356	70/241	85/276	79/244	69/218	99/335	73/295	78/252	61/238	78/241	89/274	82/241	71/312	89/256	88/294	93/283	81/277	86/281	91/316	83/244	84/300	65/239	75/312	69/253	87/308	96/307	94/284	83/242	72/249
	Down/Up	19870	5304/8668	26.6935	241/405	200/295	216/356	162/241	179/276	140/244	147/218	208/335	182/295	140/252	134/238	136/241	158/274	150/241	154/312	172/256	183/294	171/283	173/277	180/281	201/316	162/244	183/300	143/239	178/312	148/253	193/308	193/307	177/284	158/242	142/249
Root	Up	20089	4915/8668	24.4661	225/405	173/295	199/356	141/241	166/276	131/244	131/218	191/335	160/295	129/252	119/238	129/241	160/274	134/241	146/312	154/256	167/294	161/283	166/277	176/281	179/316	151/244	173/300	139/239	171/312	131/253	182/308	167/307	172/284	147/242	145/249
	Down	18859	4665/8668	24.7362	218/405	180/295	199/356	144/241	156/276	128/244	131/218	179/335	145/295	123/252	119/238	124/241	152/274	145/241	135/312	145/256	150/294	156/283	149/277	156/281	179/316	136/244	161/300	132/239	157/312	129/253	171/308	150/307	156/284	130/242	130/249
	Down/Up	25419	5946/8668	23.392	271/405	221/295	246/356	181/241	200/276	157/244	161/218	231/335	200/295	157/252	154/238	157/241	189/274	174/241	176/312	184/256	200/294	197/283	192/277	207/281	224/316	171/244	203/300	165/239	209/312	161/253	212/308	204/307	199/284	172/242	171/249
Seed	Up	11566	3280/8668	28.359	141/405	117/295	136/356	103/241	122/276	87/244	91/218	126/335	126/295	87/252	74/238	86/241	103/274	97/241	84/312	104/256	115/294	114/283	92/277	124/281	125/316	89/244	121/300	94/239	113/312	91/253	110/308	104/307	109/284	92/242	103/249
	Down	13637	3616/8668	26.5161	165/405	137/295	148/356	93/241	124/276	106/244	95/218	131/335	121/295	96/252	83/238	94/241	118/274	112/241	114/312	116/256	119/294	135/283	110/277	130/281	136/316	106/244	112/300	108/239	131/312	94/253	132/308	123/307	123/284	103/242	101/249
	Down/Up	18558	5035/8668	27.1312	225/405	177/295	210/356	149/241	175/276	135/244	137/218	190/335	171/295	137/252	121/238	136/241	161/274	147/241	150/312	156/256	171/294	172/283	154/277	179/281	186/316	142/244	175/300	149/239	182/312	131/253	180/308	170/307	171/284	146/242	150/249
Sperm Cell	Up	7024	1908/8668	27.164	84/405	81/295	57/356	60/241	72/276	51/244	44/218	73/335	64/295	45/252	52/238	54/241	58/274	52/241	69/312	61/256	59/294	54/283	68/277	72/281	68/316	54/244	67/300	55/239	67/312	49/253	63/308	69/307	76/284	55/242	55/249
	Down	7362	2074/8668	28.1717	93/405	79/295	90/356	67/241	67/276	57/244	55/218	82/335	75/295	63/252	43/238	53/241	73/274	70/241	55/312	58/256	65/294	73/283	58/277	76/281	80/316	60/244	70/300	64/239	68/312	56/253	78/308	64/307	65/284	63/242	54/249
	Down/Up	14386	3982/8668	27.6797	177/405	160/295	147/356	127/241	139/276	108/244	99/218	155/335	139/295	108/252	95/238	107/241	131/274	122/241	124/312	119/256	124/294	127/283	126/277	148/281	148/316	114/244	137/300	119/239	135/312	105/253	141/308	133/307	141/284	118/242	109/249
Stem	Up	6366	1736/8668	27.2699	66/405	66/295	83/356	53/241	59/276	46/244	35/218	71/335	55/295	45/252	46/238	50/241	54/274	51/241	60/312	42/256	52/294	52/283	48/277	78/281	65/316	43/244	76/300	39/239	63/312	54/253	59/308	62/307	67/284	55/242	41/249
	Down	8594	2479/8668	28.8457	120/405	95/295	100/356	64/241	82/276	81/244	74/218	87/335	84/295	71/252	66/238	56/241	66/274	66/241	70/312	79/256	78/294	101/283	74/277	83/281	83/316	77/244	73/300	86/239	98/312	68/253	87/308	85/307	83/284	68/242	74/249
	Down/Up	13233	3676/8668	27.779	161/405	139/295	154/356	103/241	124/276	108/244	95/218	137/335	120/295	102/252	99/238	95/241	99/274	102/241	111/312	108/256	112/294	137/283	112/277	139/281	130/316	106/244	132/300	112/239	139/312	102/253	130/308	132/307	127/284	109/242	100/249
Vegetative Apex	Up	785	208/8668	26.4968	8/405	11/295	10/356	4/241	2/276	6/244	5/218	7/335	4/295	5/252	3/238	8/241	12/274	6/241	5/312	6/256	7/294	6/283	11/277	9/281	7/316	8/244	6/300	7/239	8/312	5/253	7/308	3/307	6/284	7/242	9/249
	Down	664	224/8668	33.7349	10/405	11/295	11/356	8/241	10/276	5/244	8/218	5/335	8/295	8/252	4/238	6/241	7/274	8/241	6/312	6/256	5/294	5/283	11/277	7/281	12/316	6/244	4/300	5/239	4/312	6/253	6/308	4/307	9/284	11/242	8/249
	Down/Up	1449	432/8668	29.8137	18/405	22/295	21/356	12/241	12/276	11/244	13/218	12/335	12/295	13/252	7/238	14/241	19/274	14/241	11/312	12/256	12/294	11/283	22/277	16/281	19/316	14/244	10/300	12/239	12/312	11/253	13/308	7/307	15/284	18/242	17/249
Apical Root meristem	Up	6890	1742/8668	25.283	71/405	71/295	63/356	35/241	55/276	58/244	49/218	79/335	59/295	44/252	41/238	44/241	73/274	56/241	56/312	54/256	62/294	76/283	56/277	51/281	55/316	56/244	48/300	51/239	54/312	38/253	73/308	61/307	56/284	47/242	50/249
	Down	5109	1481/8668	28.9881	70/405	46/295	69/356	52/241	54/276	36/244	41/218	57/335	49/295	42/252	34/238	47/241	40/274	44/241	39/312	41/256	55/294	43/283	43/277	59/281	65/316	37/244	58/300	39/239	48/312	40/253	41/308	49/307	50/284	41/242	52/249
	Down/Up	11999	3223/8668	26.8606	141/405	117/295	132/356	87/241	109/276	94/244	90/218	136/335	108/295	86/252	75/238	91/241	113/274	100/241	95/312	95/256	117/294	119/283	99/277	110/281	120/316	93/244	106/300	90/239	102/312	78/253	114/308	110/307	106/284	88/242	102/249
By environmental Conditions
At Baseline Growth Temperature	Up	5264	1299/8668	24.6771	56/405	50/295	53/356	51/241	42/276	35/244	36/218	47/335	44/295	34/252	24/238	41/241	43/274	39/241	34/312	40/256	37/294	45/283	47/277	44/281	46/316	34/244	47/300	31/239	34/312	44/253	46/308	39/307	41/284	47/242	48/249
	Down	3969	1177/8668	29.6548	37/405	47/295	53/356	32/241	36/276	32/244	35/218	57/335	32/295	29/252	34/238	35/241	44/274	38/241	41/312	34/256	36/294	36/283	26/277	38/281	43/316	40/244	28/300	36/239	52/312	31/253	46/308	36/307	46/284	34/242	33/249
	Down/Up	9233	2476/8668	26.8169	93/405	97/295	106/356	83/241	78/276	67/244	71/218	104/335	76/295	63/252	58/238	76/241	87/274	77/241	75/312	74/256	73/294	81/283	73/277	82/281	89/316	74/244	75/300	67/239	86/312	75/253	92/308	75/307	87/284	81/242	81/249
Disease	Up	7851	2022/8668	25.7547	103/405	74/295	62/356	73/241	73/276	49/244	55/218	74/335	68/295	56/252	55/238	44/241	57/274	64/241	56/312	59/256	72/294	76/283	64/277	66/281	64/316	64/244	69/300	56/239	76/312	56/253	76/308	72/307	65/284	58/242	66/249
	Down	5212	1502/8668	28.8181	61/405	60/295	79/356	43/241	49/276	42/244	41/218	67/335	45/295	40/252	41/238	41/241	48/274	47/241	43/312	38/256	58/294	48/283	47/277	56/281	64/316	37/244	49/300	38/239	50/312	36/253	39/308	52/307	57/284	47/242	39/249
	Down/Up	12957	3504/8668	27.0433	164/405	134/295	141/356	115/241	122/276	91/244	96/218	139/335	112/295	96/252	96/238	85/241	105/274	110/241	99/312	97/256	129/294	124/283	111/277	122/281	128/316	101/244	117/300	92/239	123/312	92/253	115/308	122/307	119/284	104/242	103/249
Drought	Up	3471	1219/8668	35.1196	53/405	37/295	49/356	35/241	48/276	34/244	32/218	53/335	41/295	30/252	34/238	34/241	43/274	42/241	33/312	25/256	40/294	47/283	32/277	45/281	52/316	38/244	41/300	31/239	44/312	30/253	39/308	36/307	52/284	32/242	37/249
	Down	4726	1072/8668	22.683	58/405	53/295	50/356	30/241	42/276	26/244	22/218	44/335	26/295	29/252	30/238	30/241	35/274	23/241	29/312	35/256	37/294	33/283	30/277	42/281	36/316	28/244	36/300	29/239	36/312	25/253	43/308	44/307	29/284	28/242	34/249
	Down/Up	8197	2291/8668	27.9492	111/405	90/295	99/356	65/241	90/276	60/244	54/218	97/335	67/295	59/252	64/238	64/241	78/274	65/241	62/312	60/256	77/294	80/283	62/277	87/281	88/316	66/244	77/300	60/239	80/312	55/253	82/308	80/307	81/284	60/242	71/249
Low Water Potential	Up	5276	1798/8668	34.0788	75/405	64/295	77/356	61/241	65/276	57/244	50/218	68/335	64/295	51/252	41/238	40/241	63/274	55/241	48/312	48/256	59/294	61/283	60/277	60/281	79/316	49/244	53/300	40/239	66/312	47/253	59/308	58/307	69/284	59/242	52/249
	Down	3854	982/8668	25.48	41/405	42/295	40/356	29/241	30/276	24/244	27/218	44/335	25/295	28/252	33/238	32/241	30/274	36/241	29/312	29/256	28/294	36/283	23/277	34/281	47/316	19/244	28/300	23/239	41/312	31/253	27/308	38/307	31/284	28/242	29/249
	Down/Up	9130	2780/8668	30.4491	116/405	106/295	117/356	90/241	95/276	81/244	77/218	112/335	89/295	79/252	74/238	72/241	93/274	91/241	77/312	77/256	87/294	97/283	83/277	94/281	126/316	68/244	81/300	63/239	107/312	78/253	86/308	96/307	100/284	87/242	81/249
Optimum Photosynthetic Temperature	Up	4282	1095/8668	25.5722	39/405	45/295	41/356	37/241	27/276	32/244	31/218	45/335	37/295	36/252	26/238	36/241	36/274	32/241	32/312	37/256	32/294	43/283	36/277	39/281	36/316	28/244	41/300	18/239	38/312	30/253	40/308	39/307	40/284	27/242	39/249
	Down	3474	995/8668	28.6413	33/405	33/295	40/356	21/241	39/276	26/244	33/218	46/335	18/295	25/252	27/238	29/241	31/274	26/241	33/312	34/256	29/294	34/283	36/277	36/281	42/316	39/244	27/300	29/239	35/312	26/253	38/308	39/307	37/284	28/242	26/249
	Down/Up	7756	2090/8668	26.9469	72/405	78/295	81/356	58/241	66/276	58/244	64/218	91/335	55/295	61/252	53/238	65/241	67/274	58/241	65/312	71/256	61/294	77/283	72/277	75/281	78/316	67/244	68/300	47/239	73/312	56/253	78/308	78/307	77/284	55/242	65/249
By Salt	Up	2482	1036/8668	41.7405	35/405	32/295	42/356	32/241	31/276	31/244	28/218	41/335	36/295	24/252	27/238	32/241	39/274	38/241	36/312	25/256	36/294	32/283	30/277	41/281	39/316	27/244	25/300	27/239	42/312	30/253	43/308	35/307	49/284	28/242	23/249
	Down	2191	476/8668	21.7252	25/405	13/295	15/356	19/241	13/276	14/244	11/218	20/335	15/295	19/252	12/238	17/241	18/274	14/241	10/312	25/256	10/294	17/283	18/277	13/281	22/316	19/244	12/300	15/239	10/312	14/253	14/308	11/307	15/284	10/242	16/249
	Down/Up	4614	1493/8668	32.358	58/405	44/295	57/356	51/241	43/276	45/244	39/218	60/335	49/295	42/252	39/238	49/241	57/274	52/241	44/312	48/256	46/294	48/283	48/277	53/281	60/316	45/244	37/300	42/239	51/312	43/253	56/308	46/307	64/284	38/242	39/249
20% inhibition from Optimum Photosynthetic Temperature	Up	3438	1083/8668	31.5009	36/405	35/295	39/356	31/241	39/276	31/244	28/218	51/335	31/295	29/252	28/238	37/241	36/274	31/241	38/312	33/256	35/294	39/283	33/277	35/281	46/316	42/244	24/300	31/239	45/312	31/253	39/308	37/307	36/284	31/242	26/249
	Down	4709	1198/8668	25.4406	51/405	43/295	41/356	42/241	35/276	34/244	36/218	47/335	38/295	38/252	22/238	43/241	40/274	32/241	31/312	42/256	37/294	42/283	44/277	45/281	42/316	29/244	39/300	23/239	38/312	38/253	49/308	40/307	35/284	37/242	45/249
	Down/Up	8147	2281/8668	27.998	87/405	78/295	80/356	73/241	74/276	65/244	64/218	98/335	69/295	67/252	50/238	80/241	76/274	63/241	69/312	75/256	72/294	81/283	77/277	80/281	88/316	71/244	63/300	54/239	83/312	69/253	88/308	77/307	71/284	68/242	71/249
30% inhibition from Optimum Photosynthetic Temperature	Up	3708	1075/8668	28.9914	36/405	37/295	53/356	24/241	38/276	34/244	34/218	44/335	24/295	27/252	27/238	30/241	41/274	31/241	32/312	34/256	34/294	28/283	29/277	37/281	46/316	36/244	30/300	36/239	42/312	28/253	44/308	39/307	38/284	33/242	29/249
	Down	4624	1178/8668	25.4758	44/405	44/295	49/356	54/241	35/276	33/244	28/218	44/335	40/295	37/252	25/238	34/241	38/274	39/241	30/312	32/256	38/294	42/283	39/277	40/281	44/316	30/244	49/300	22/239	35/312	41/253	37/308	37/307	38/284	38/242	42/249
	Down/Up	8332	2253/8668	27.0403	80/405	81/295	102/356	78/241	73/276	67/244	62/218	88/335	64/295	64/252	52/238	64/241	79/274	70/241	62/312	66/256	72/294	70/283	68/277	77/281	90/316	66/244	79/300	58/239	77/312	69/253	81/308	76/307	76/284	71/242	71/249

## Sheet: 3B
	Supplementary Table 3 B. Likelihood of involvment of genes with ACGT cis elements with given conditions
Condition	Regulation	Likelihood of involvement (overall) = X/Y	Likelihood of involvement for particular spacer distance = X/Y
			0	1	2	3	4	5	6	7	8	9	10	11	12	13	14	15	16	17	18	19	20	21	22	23	24	25	26	27	28	29	30
By Developmental Stage
Embryo	Up	0.894501	0.754179	1.0885	0.945983	0.747439	0.624278	0.802444	1.14963	1.05204	0.876106	0.745891	0.987209	0.747439	0.857503	1.2674	0.978982	0.76483	0.985642	0.968604	0.650299	0.891884	0.644393	0.962933	0.939823	0.950309	0.753063	1.0525	0.991696	0.867372	1.02035	1.00325	0.754878
	Down	1.15174	1.11804	1.38875	1.18107	1.74465	1.05467	1.19299	0.939634	0.965468	0.913649	1.11233	0.95127	1.29731	0.944326	1.34204	0.691094	1.26341	0.880086	1.25716	1.28439	1.30447	1.29646	1.1488	1.04217	1.08262	1.1403	1.19316	1.15511	1.05352	0.949037	1.20285	1.86179
	Down/Up	1.00172	0.90748	1.21472	1.04529	1.16283	0.815622	0.979074	1.0537	1.02853	0.887677	0.911531	0.965151	0.991262	0.90541	1.29627	0.83931	0.987017	0.921949	1.07142	0.879019	1.04635	0.886839	1.03556	0.995392	1.01878	0.927658	1.12583	1.07395	0.957731	0.986765	1.0631	1.23617
Seedling	Up	1.09728	1.0138	1.17713	1.17174	1.22339	1.25025	1.02933	1.14208	1.05613	1.08829	1.04866	1.05528	1.09652	1.1717	1.16902	0.90299	1.06639	1.03999	1.01096	1.02497	1.228	1.25786	1.09199	1.09927	0.950349	1.09899	1.01861	1.10617	1.01729	1.12275	1.17321	1.149
	Down	1.01556	0.985191	1.10016	0.986726	1.04565	1.08597	0.985847	1.1297	1.04288	0.990144	0.99243	0.946529	0.966433	1.01726	1.06941	0.795459	1.12607	0.980525	1.06586	1.03381	1.06665	1.03309	1.08756	0.929096	1.0544	0.997383	0.943232	1.08472	0.970097	0.994884	1.03344	1.01972
	Down/Up	1.0363	1.01568	1.12586	1.03565	1.13158	1.104	0.974055	1.12517	1.046	1.02257	0.949179	0.979407	0.992502	1.03978	1.09365	0.849657	1.08313	1.02086	1.04978	1.03952	1.11689	1.07032	1.04898	1.02584	1.03905	1.01568	0.95747	1.04866	0.98756	1.05681	1.07654	1.04627
Regulated by hormones
ABA	Up	1.19021	1.11906	1.32408	1.07208	1.41044	1.22077	1.14869	1.2173	1.15708	1.30387	1.0649	0.939615	1.10113	1.36027	1.26197	0.907892	1.36273	1.13589	1.1695	1.13025	1.31577	1.2927	1.28311	1.14299	1.1852	1.14681	0.978189	1.21979	1.18491	1.27038	1.33068	1.2334
	Down	0.890537	0.896394	1.03175	0.731353	0.882531	0.94334	0.856651	0.975642	1.02897	0.820429	0.829456	0.878247	1.03469	0.936842	0.882531	0.693452	0.83082	0.972895	1.01071	0.900219	0.874354	0.893557	0.781506	0.89232	0.997319	0.869753	0.855166	0.857236	0.883918	0.787645	0.878884	0.957266
	Down/Up	1.10893	1.05483	1.17377	1.05476	1.1942	1.14867	1.12423	1.27894	1.12087	1.19664	0.981471	0.98252	1.11957	1.18988	1.17554	0.835966	1.11545	1.10893	1.09642	1.09582	1.19224	1.15981	1.12423	1.09425	1.11953	1.00892	1.00425	1.10233	1.13522	1.16382	1.18927	1.13777
Auxin	Up	0.984902	0.916007	1.08887	0.749794	1.03249	0.91795	0.945628	1.28669	0.918341	0.8895	0.879702	0.855412	0.938627	0.974185	1.14512	0.75403	1.0957	1.0618	1.11906	0.963634	1.03042	0.859022	1.07542	0.904836	1.06006	1.01504	0.894107	1.13105	1.03157	1.06732	1.02822	1.1265
	Down	1.08263	1.0104	1.1997	1.19607	1.26201	1.18211	0.929202	0.989292	1.17201	0.97476	1.14109	0.906158	1.0555	1.31183	1.23906	1.04572	1.01525	1.14736	1.15287	0.91832	1.33819	1.15498	0.951866	0.976947	1.08747	0.957096	1.15843	0.843846	1.02672	1.18776	1.07399	0.932752
	Down/Up	1.02781	0.944801	1.12714	0.985892	1.14974	1.05175	0.96256	1.11368	1.01618	0.957171	0.952946	0.887035	1.01834	1.12684	1.17164	0.888101	1.06176	1.06814	1.14695	0.952682	1.15512	0.985423	1.0599	0.932421	1.04895	0.955766	1.00133	1.01102	1.02291	1.11504	1.07956	1.02802
Ethylene	Up	1.18255	1.03366	1.31475	1.24511	1.48162	1.27142	1.18586	1.12961	1.35991	1.1478	1.14821	1.29336	0.817443	1.46045	1.07289	1.12472	1.15432	1.13076	1.17471	0.955682	1.27071	1.4222	1.26155	1.12867	1.18491	1.02606	1.07067	0.979423	1.08288	1.32232	1.29742	1.13732
	Down	1.04391	1.0478	1.17293	0.935274	1.00231	1.18271	1.15053	1.31769	1.09134	0.951623	1.114	0.740637	0.866865	1.07221	1.3003	0.711447	1.04559	1.33236	1.29187	1.15487	1.1152	0.950362	0.989989	1.0881	0.928752	1.02532	0.903163	0.975047	1.04202	0.66665	1.21399	1.07499
	Down/Up	1.11059	1.04686	1.23667	1.07093	1.24102	1.19082	1.13147	1.22119	1.24598	1.03613	1.13468	1.03571	0.859166	1.28347	1.17283	0.927004	1.10411	1.2297	1.1962	1.06786	1.18132	1.17529	1.118	1.08459	1.05888	1.01128	1.00029	0.971056	1.07057	1.02997	1.26305	1.09555
Gibberellin	Up	1.10371	0.974777	1.20443	1.18287	1.4743	1.28734	0.916849	1.20729	0.982051	1.20443	0.939963	0.884671	1.31049	1.00857	1.36509	0.97009	1.1823	0.895203	1.0695	0.712607	1.07711	1.33261	1.29438	0.965029	1.10121	1.1388	0.83222	1.19632	1.07162	1.11207	1.46821	1.00414
	Down	1.24128	1.21327	1.32106	1.14229	1.33583	1.53478	1.24997	1.70994	1.26448	0.804122	0.874095	1.13909	1.19522	1.42231	1.47645	0.814615	1.25756	1.09502	1.43695	1.10105	1.44717	1.28689	1.45829	1.18608	1.20522	1.24908	1.40642	0.880208	1.26942	1.49155	1.19028	1.29292
	Down/Up	1.16397	1.08638	1.23432	1.10806	1.41646	1.40175	1.08815	1.39192	1.10959	1.00289	0.933192	1.01996	1.25908	1.1905	1.41646	0.875302	1.24457	1.0063	1.20625	0.903741	1.26882	1.27233	1.39905	1.03675	1.17439	1.2157	1.07942	1.03445	1.13666	1.30884	1.37926	1.12723
Jasmonic Acid	Up	1.10696	0.564088	0.774426	0	0.947949	0.827738	2.80888	2.09592	3.40979	0	0.906571	0	0	0.83378	0.947949	0	1.78481	0	0.807264	0.82475	0	0.722961	1.87259	1.52304	0.955882	3.66115	0.902987	2.22522	0.744156	1.60884	0	2.75248
	Down	1.6754	4.48222	0	0	1.88309	1.64429	0	2.08176	2.7094	3.07678	1.80089	5.72047	1.88309	0	3.76618	1.45457	0	0	1.60362	1.63835	1.61503	1.43615	1.85994	1.51275	0	1.45457	0	2.94691	0	0	1.87531	5.46776
	Down/Up	1.2973	1.87604	0.515116	0	1.26107	1.10115	1.86835	2.09118	3.17527	1.03023	1.20603	1.91545	0.630536	0.554596	1.89161	0.487049	1.18718	0	1.07392	1.09718	0.54078	0.961768	1.86835	1.51959	0.635813	2.92229	0.60063	2.46687	0.494981	1.07014	0.627931	3.66167
Salicyclic Acid	Up	1.2186	1.14312	1.28027	1.16356	1.46603	1.25805	1.07352	1.28538	1.09103	1.28027	0.991094	1.27975	1.13744	1.42286	1.16271	0.976218	1.18977	1.22246	1.37761	1.03359	1.47412	1.2723	1.27324	1.21832	1.19793	1.13241	1.08349	1.22623	1.01196	1.28696	1.51031	1.41893
	Down	1.03361	1.08887	1.11354	1.04914	1.10164	1.07607	0.959002	1.23851	1.07461	0.976257	1.07141	1.00209	0.952268	1.16604	1.23235	0.70672	1.07225	0.994883	1.17666	1.07219	0.944826	1.0965	1.01433	0.974985	1.01672	1.05287	1.03161	0.83278	1.08467	0.919	1.11569	0.903601
	Down/Up	1.09608	1.03849	1.218	1.09536	1.27132	1.16056	1.02738	1.18825	1.08088	1.06693	1.02793	1.1118	1.05173	1.27069	1.22509	0.79454	1.07715	1.06109	1.2106	1.00554	1.13991	1.12824	1.09588	1.06772	1.13046	1.08022	1.01286	0.994769	1.01615	1.07883	1.25456	1.14099
By Morphology
Cambium	Up	0.896308	0.618813	0	1.05598	1.55987	0.908041	1.02713	0.574815	1.87029	0	0.497261	0.526511	0.519957	0	0.519957	0.803267	1.95796	0.852447	1.32837	2.26191	0.445942	0	1.54069	1.2531	0.524308	0.803267	1.48589	2.03425	1.6327	0.441231	0	0.503252
	Down	0.911615	0	0	0	0	0	8.09619	0	5.89693	0	0	0	0	0	0	0	0	0	0	0	0	6.25149	0	0	0	0	7.80818	0	0	0	0	0
	Down/Up	0.897221	0.581902	0	0.992992	1.46683	0.853877	1.44879	0.540528	2.11048	0	0.4676	0.495105	0.488942	0	0.488942	0.755353	1.84117	0.801599	1.24914	2.12699	0.419342	0.372896	1.44879	1.17835	0.493034	0.755353	1.86301	1.91291	1.53531	0.414912	0	0.473233
Flower	Up	1.03873	1.01393	1.13939	1.05096	1.12963	1.09659	0.978612	1.12323	1.0442	1.02596	0.94151	0.977722	0.984483	1.04354	1.09177	0.853069	1.09315	1.03463	1.05872	1.04322	1.12038	1.07329	1.06588	1.02407	1.04999	1.00906	0.955823	1.04685	1.00568	1.05499	1.07469	1.03226
	Down	1.03627	1.011	1.1319	1.04406	1.13475	1.09486	0.972184	1.11586	1.04185	1.02435	0.941321	0.977648	0.984286	1.0422	1.09086	0.852308	1.08597	1.02783	1.05176	1.04727	1.10227	1.07102	1.05888	1.02238	1.0431	1.01696	0.961488	1.03998	1.00399	1.0587	1.07387	1.03761
	Down/Up	1.03604	1.01028	1.13109	1.0433	1.13393	1.09407	0.971485	1.11505	1.0411	1.02361	0.940644	0.976944	0.983578	1.04145	1.09008	0.851695	1.08519	1.02709	1.05101	1.04652	1.11222	1.07025	1.05811	1.02165	1.04235	1.01623	0.960797	1.03923	1.00327	1.05794	1.0731	1.04293
Leaf	Up	1.03517	0.967441	1.17861	1.07581	1.18638	1.08709	0.962029	1.17392	1.02208	1.02306	0.959503	1.01594	0.959358	1.06282	1.12047	0.837208	1.0824	1.03854	1.01031	1.00671	1.08659	1.05002	1.07053	1.02366	0.98954	1.01823	0.969663	1.04864	0.97732	1.0254	1.10126	1.04194
	Down	1.03488	1.01597	1.11694	1.04294	1.16046	1.05989	0.961747	1.10594	1.00756	1.03521	0.937594	0.992746	0.980388	1.06176	1.04041	0.86032	1.09874	1.03327	1.07343	1.05606	1.08107	1.05797	1.04738	1.0501	1.04912	1.00456	0.965653	1.05936	0.999984	1.03569	1.05604	1.07154
	Down/Up	1.03788	1.0136	1.13481	1.04249	1.13767	1.09768	0.974684	1.11872	1.04001	1.02184	0.943741	0.980161	0.986817	1.04488	1.09367	0.8545	1.08284	1.03047	1.05447	1.0445	1.11588	1.07378	1.05539	1.02501	1.04578	1.01957	0.957973	1.04265	1.00164	1.05609	1.07663	1.04636
Pollen	Up	1.01338	0.993204	0.961885	1.01604	1.2421	1.10719	0.830668	1.12999	1.05181	1.22614	0.77955	0.969524	0.841008	0.830761	0.918639	0.849509	1.08406	1.07122	0.903506	1.05816	1.07639	1.11505	1.0607	1.07058	1.0307	1.0394	1.02297	1.12377	1.07664	0.955223	0.979269	0.939216
	Down	1.0576	0.98829	1.41631	1.06514	1.0198	1.0813	1.13677	1.11129	1.03759	0.868831	1.08675	0.899886	1.13635	1.14044	1.19462	0.798984	1.22063	1.05092	1.1538	1.02669	1.07455	1.01109	1.19433	0.983088	0.954883	0.843998	0.957554	0.991752	1.09791	1.1621	1.2042	1.01524
	Down/Up	1.0342	1.00574	1.14585	1.02548	1.13611	1.09614	0.96975	1.13968	1.0494	1.04273	0.938964	0.951589	0.95377	0.974604	1.05195	0.834234	1.13556	1.05202	1.02125	1.05557	1.08265	1.07505	1.12214	1.03098	1.01125	0.964244	0.988696	1.05908	1.06253	1.05336	1.10348	0.963853
Root	Up	0.947907	0.928728	0.980359	0.934468	0.978055	1.00545	0.897517	1.00456	0.953125	0.906691	0.855757	0.835855	0.894816	0.976182	0.929499	0.782275	1.00564	0.949577	0.951044	1.00182	1.04705	0.94695	1.03454	0.96402	0.97225	0.916226	0.865589	0.987829	0.909367	1.01244	1.01546	0.973486
	Down	0.958371	0.958522	1.08655	0.995414	1.06401	1.00651	0.934159	1.07008	0.951501	0.87528	0.869171	0.890371	0.916232	0.987856	1.0714	0.770513	1.00862	0.908541	0.98161	0.957872	0.988597	1.00871	0.992544	0.955664	0.983506	0.896078	0.907967	0.988658	0.870069	0.978154	0.956597	0.929704
	Down/Up	0.90629	0.884047	0.989763	0.912948	0.992253	0.957375	0.850102	0.975732	0.911021	0.895713	0.823114	0.854879	0.860684	0.911323	0.953879	0.745279	0.949596	0.89876	0.919689	0.915762	0.973251	0.936531	0.925907	0.893996	0.91211	0.885019	0.840749	0.909382	0.877916	0.925754	0.939018	0.907314
Seed	Up	1.09873	1.01088	1.1516	1.10924	1.24096	1.28347	1.0353	1.21205	1.0921	1.24018	1.00243	0.902799	1.03614	1.0915	1.16867	0.781738	1.17959	1.13576	1.16965	0.964371	1.2813	1.14857	1.0591	1.17112	1.142	1.05162	1.04438	1.037	0.983629	1.11441	1.10385	1.20109
	Down	1.02733	1.0033	1.14367	1.02379	0.950313	1.1064	1.06983	1.07317	0.963002	1.0101	0.938148	0.858819	0.960531	1.06055	1.14446	0.89981	1.11588	0.996782	1.17476	0.977943	1.1393	1.05987	1.06983	0.919385	1.11282	1.03399	0.914972	1.05542	0.98666	1.06657	1.04815	0.998902
	Down/Up	1.05116	1.00535	1.08577	1.06747	1.11881	1.14741	1.00123	1.13724	1.02635	1.04897	0.983803	0.920019	1.0212	1.06332	1.1038	0.870011	1.10274	1.05254	1.09984	1.00607	1.15275	1.06516	1.05314	1.05561	1.12818	1.05561	0.936999	1.05757	1.00207	1.0896	1.09176	1.09013
Sperm Cell	Up	1.05243	0.991652	1.3128	0.765526	1.19033	1.24726	0.999345	0.965009	1.04187	1.03727	0.853782	1.04463	1.0713	1.01207	1.03162	1.05738	1.13927	0.959488	0.91231	1.17372	1.22507	1.02886	1.05813	1.0678	1.10027	1.02673	0.925999	0.977968	1.0746	1.27947	1.08663	1.05608
	Down	1.09147	1.04749	1.2216	1.15323	1.26818	1.10736	1.06564	1.15088	1.11659	1.15975	1.14042	0.824167	1.00319	1.21533	1.32497	0.80414	1.0335	1.00853	1.17668	0.955151	1.23376	1.15485	1.12172	1.06439	1.22153	0.99421	1.0097	1.15523	0.950967	1.04404	1.18754	0.989277
	Down/Up	1.07241	1.02023	1.26613	0.963933	1.23017	1.17567	1.03327	1.06013	1.08011	1.09995	1.00047	0.931807	1.03644	1.11609	1.18174	0.927783	1.08514	0.984586	1.0476	1.06187	1.22952	1.09334	1.09067	1.06605	1.16233	1.01009	0.968831	1.06868	1.01133	1.15899	1.13827	1.0219
Stem	Up	1.05653	0.85969	1.18025	1.22993	1.16014	1.12771	0.994537	0.846963	1.11806	0.983543	0.94203	1.01961	1.09447	1.03967	1.11636	1.01449	0.86549	0.933058	0.969326	0.914143	1.46434	1.08512	0.929676	1.33643	0.860834	1.06522	1.12597	1.01054	1.06538	1.24454	1.19895	0.868635
	Down	1.11759	1.15784	1.25842	1.09768	1.03774	1.16099	1.29724	1.32648	1.01484	1.11271	1.10099	1.08366	0.908019	0.941277	1.07017	0.876733	1.2059	1.03674	1.39463	1.04394	1.15424	1.0264	1.23318	0.95088	1.40613	1.22743	1.0503	1.10381	1.08194	1.14205	1.09804	1.16133
	Down/Up	1.07626	1.00886	1.19579	1.09782	1.08463	1.14018	1.1233	1.10593	1.03786	1.03233	1.02721	1.05565	1.00039	0.91695	1.0741	0.902879	1.07064	0.966789	1.22856	1.02612	1.25536	1.04404	1.1025	1.11664	1.18927	1.13063	1.02315	1.07116	1.09118	1.13487	1.14307	1.01921
Vegetative Apex	Up	1.02658	0.845055	1.59522	1.20171	0.710056	0.310006	1.05199	0.981213	0.893929	0.58008	0.848827	0.539255	1.42011	1.87362	1.06508	0.685591	1.00268	1.01859	0.907015	1.69888	1.37021	0.947678	1.40265	0.855618	1.253	1.09695	0.845472	0.972293	0.418054	0.903822	1.23746	1.5463
	Down	1.30701	1.24881	1.88591	1.56277	1.6789	1.83249	1.03641	1.85603	0.754878	1.37157	1.60561	0.85003	1.25917	1.29211	1.6789	0.972631	1.18539	0.86015	0.893583	2.00847	1.25992	1.92064	1.24369	0.674357	1.05809	0.648421	1.19945	0.985262	0.658981	1.60279	2.29895	1.62496
	Down/Up	1.15509	1.03007	1.72843	1.36716	1.15403	1.00768	1.04485	1.3821	0.830209	0.94278	1.19562	0.681667	1.34636	1.60714	1.34636	0.817126	1.08641	0.945987	0.90086	1.84075	1.31967	1.39353	1.32981	0.772556	1.16368	0.891411	1.00768	0.978236	0.528458	1.22412	1.72388	1.58234
Apical Root meristem	Up	0.979557	0.854483	1.1731	0.862563	0.707866	0.971301	1.15861	1.09557	1.14943	0.974833	0.851045	0.839667	0.889889	1.29859	1.13259	0.87485	1.02814	1.02789	1.30896	0.985391	0.884635	0.848352	1.11866	0.779866	1.04009	0.843606	0.732088	1.15524	0.968482	0.961103	0.946635	0.978748
	Down	1.1231	1.13613	1.02499	1.27404	1.41831	1.28608	0.969831	1.23626	1.11844	1.09184	1.09555	0.939043	1.28193	0.959606	1.2001	0.821663	1.05276	1.2297	0.99877	1.0204	1.38016	1.3521	0.996771	1.27084	1.07263	1.01128	1.03926	0.875017	1.04916	1.15727	1.11366	1.37274
	Down/Up	1.04068	0.974403	1.11004	1.03776	1.01036	1.10533	1.07823	1.15547	1.13624	1.02465	0.955152	0.88198	1.05681	1.15426	1.16133	0.852204	1.03862	1.11381	1.17689	1.0003	1.09562	1.06284	1.06676	0.988915	1.05395	0.914998	0.862876	1.03593	1.00283	1.04463	1.01775	1.1465
By environmental Conditions
At Baseline Growth Temperature	Up	0.956079	0.882138	1.08131	0.949794	1.35007	0.970831	0.915128	1.05354	0.895069	0.951556	0.86076	0.643336	1.08535	1.0012	1.03241	0.695229	0.996836	0.802894	1.01445	1.08248	0.998964	0.928698	0.888981	0.999494	0.827499	0.695229	1.10952	0.95282	0.810457	0.92102	1.23904	1.22983
	Down	1.14894	0.77301	1.34808	1.25969	1.1235	1.10365	1.10968	1.35847	1.43969	0.917839	0.973724	1.20876	1.22882	1.35875	1.33415	1.1119	1.12377	1.03608	1.07635	0.794204	1.14424	1.15138	1.3871	0.789724	1.27451	1.41022	1.03676	1.2637	0.992208	1.3705	1.18878	1.12138
	Down/Up	1.03898	0.835227	1.19599	1.08301	1.25267	1.02793	0.998761	1.18462	1.12919	0.937062	0.90932	0.886396	1.14703	1.1549	1.16212	0.874346	1.0514	0.903134	1.04106	0.958561	1.06141	1.02442	1.10311	0.90932	1.01966	1.00258	1.07824	1.08646	0.888586	1.11424	1.21744	1.18321
Disease	Up	0.99783	1.08787	1.07301	0.744966	1.29569	1.13138	0.859015	1.0792	0.94489	0.98601	0.950565	0.988508	0.780962	0.889854	1.13595	0.767764	0.98584	1.04756	1.14874	0.988313	1.00469	0.866338	1.12198	0.983835	1.00227	1.04197	0.946808	1.0555	1.0032	0.979015	1.0252	1.13381
	Down	1.11652	0.970487	1.31052	1.42986	1.14965	1.14394	1.10911	1.21183	1.28868	0.982892	1.02276	1.11	1.09618	1.12877	1.2566	0.888033	0.956442	1.27115	1.09287	1.09328	1.28409	1.30499	0.977073	1.05242	1.02447	1.0326	0.916847	0.815885	1.09139	1.29322	1.2514	1.00921
	Down/Up	1.04776	1.04955	1.17733	1.02656	1.23679	1.14569	0.966644	1.14138	1.07544	0.984036	0.987383	1.04546	0.914149	0.993239	1.18302	0.822424	0.98208	1.13725	1.13567	1.03862	1.1253	1.04988	1.07287	1.01083	0.997711	1.0218	0.942502	0.967748	1.03	1.08603	1.11387	1.07214
Drought	Up	1.36066	1.26615	1.21351	1.33171	1.40513	1.68266	1.3482	1.42023	1.53072	1.3447	1.15182	1.38219	1.36498	1.51839	1.68615	1.02335	0.944854	1.31637	1.60685	1.11773	1.54943	1.59214	1.50681	1.32229	1.25496	1.36447	1.14727	1.22512	1.13456	1.77154	1.27938	1.4377
	Down	0.878823	1.01765	1.27667	0.998035	0.884565	1.08135	0.757198	0.71712	0.933327	0.626292	0.817755	0.895715	0.884565	0.907702	0.678167	0.660494	0.971525	0.894294	0.828616	0.769604	1.06211	0.809545	0.815444	0.852721	0.862235	0.819924	0.702175	0.992073	1.01845	0.725614	0.822183	0.970298
	Down/Up	1.08286	1.12288	1.24993	1.13933	1.105	1.33597	1.00746	1.01485	1.18629	0.930502	0.959215	1.10171	1.088	1.1663	1.105	0.814145	0.960231	1.07302	1.15816	0.917015	1.26846	1.14093	1.1082	1.05156	1.02853	1.05051	0.890649	1.09076	1.06762	1.16851	1.01578	1.16822
Low Water Potential	Up	1.32034	1.17875	1.38093	1.37675	1.61112	1.49906	1.48696	1.45992	1.29205	1.38093	1.2882	1.09653	1.05647	1.46354	1.45265	0.979268	1.19348	1.27738	1.37201	1.37875	1.35913	1.59131	1.27827	1.12453	1.06531	1.34649	1.18248	1.21932	1.20255	1.54648	1.55186	1.32929
	Down	0.987189	0.882138	1.24061	0.979079	1.04855	0.947153	0.857095	1.07923	1.1445	0.738458	0.9682	1.20822	1.15702	0.954066	1.30165	0.809937	0.987111	0.829886	1.10847	0.723529	1.05434	1.29604	0.678534	0.813288	0.838567	1.14508	1.0677	0.763872	1.07858	0.951155	1.00821	1.01486
	Down/Up	1.17971	1.05354	1.3217	1.20888	1.37364	1.26609	1.22108	1.29922	1.22976	1.10973	1.15312	1.14368	1.09892	1.24848	1.38891	0.907789	1.10637	1.08848	1.26076	1.10217	1.23047	1.46667	1.0251	0.993145	0.969597	1.26147	1.13403	1.02706	1.15022	1.29518	1.32237	1.19656
Optimum Photosynthetic Temperature	Up	0.990759	0.755236	1.19636	0.903247	1.20409	0.767233	1.02857	1.11526	1.05351	0.983677	1.1204	0.85678	1.17154	1.03044	1.04137	0.804393	1.13353	0.853641	1.19167	1.01928	1.08851	0.893487	0.899997	1.07185	0.590673	0.955217	0.92998	1.01855	0.99632	1.10462	0.875027	1.2284
	Down	1.10967	0.787678	1.08139	1.08617	0.842349	1.36598	1.03009	1.46335	1.3274	0.589848	0.959023	1.09667	1.16324	1.09371	1.04291	1.02247	1.28389	0.953543	1.1614	1.25636	1.23847	1.28485	1.54513	0.870026	1.17298	1.08443	0.993442	1.19268	1.22805	1.25943	1.11849	1.0094
	Down/Up	1.04402	0.769767	1.14486	0.985183	1.04206	1.03542	1.02925	1.27117	1.17619	0.807277	1.04812	0.96423	1.16783	1.05878	1.04206	0.90207	1.20088	0.898389	1.17811	1.12547	1.15568	1.06878	1.18896	0.981453	0.851494	1.01309	0.958405	1.09654	1.10011	1.17396	0.984077	1.13031
By Salt	Up	1.61718	1.16931	1.46773	1.59631	1.7966	1.51974	1.71905	1.73788	1.65599	1.65119	1.28863	1.53499	1.7966	1.92589	2.13346	1.56123	1.32135	1.65681	1.52996	1.46541	1.97422	1.66992	1.49724	1.12755	1.52856	1.82143	1.60442	1.88902	1.54258	2.33451	1.56553	1.24982
	Down	0.841715	0.946155	0.675458	0.64583	1.20841	0.721957	0.879458	0.773416	0.915087	0.779375	1.15566	0.772825	1.08121	1.00693	0.890406	0.491273	1.49685	0.52135	0.920745	0.996024	0.709111	1.06712	1.19355	0.613108	0.96199	0.491273	0.848173	0.696714	0.549201	0.809562	0.633376	0.984913
	Down/Up	1.25367	1.04235	1.08561	1.16538	1.54026	1.13397	1.34235	1.30212	1.30361	1.20897	1.21308	1.1927	1.47986	1.51414	1.57046	1.02646	1.36472	1.13881	1.23452	1.26126	1.37281	1.38199	1.34235	0.897682	1.27907	1.18975	1.23706	1.32336	1.09059	1.64023	1.1429	1.14001
20% inhibition from Optimum Photosynthetic Temperature	Up	1.22046	0.868283	1.15894	1.07011	1.25649	1.38029	1.24104	1.25463	1.4871	1.02649	1.12412	1.1492	1.49968	1.28341	1.25649	1.18971	1.25918	1.16288	1.34614	1.16372	1.21668	1.42195	1.68141	0.781454	1.267	1.40887	1.19689	1.23688	1.17727	1.23822	1.2513	1.01997
	Down	0.985664	0.898061	1.03953	0.821343	1.24286	0.904378	0.993756	1.17771	1.00056	0.918655	1.07541	0.659229	1.27245	1.04112	0.946943	0.708595	1.17004	0.897522	1.05841	1.13283	1.14208	0.947879	0.847616	0.927116	0.686311	0.8686	1.07116	1.13458	0.929207	0.878902	1.09038	1.28885
	Down/Up	1.08475	0.885495	1.08992	0.926322	1.24861	1.10521	1.09811	1.21017	1.20588	0.964159	1.09596	0.865994	1.36834	1.14336	1.07757	0.911625	1.20766	1.0095	1.17983	1.14586	1.17356	1.14794	1.19947	0.865647	0.93136	1.09659	1.12422	1.17775	1.03389	1.03053	1.15828	1.17539
30% inhibition from Optimum Photosynthetic Temperature	Up	1.12323	0.805058	1.13595	1.34836	0.901932	1.24697	1.26203	1.41254	1.18956	0.736833	0.970383	1.02746	1.12742	1.35523	1.165	0.928913	1.20287	1.0474	0.896089	0.948196	1.19255	1.31841	1.33626	0.90569	1.36422	1.2192	1.00235	1.29384	1.15055	1.21184	1.23503	1.05482
	Down	0.987025	0.789041	1.08326	0.999649	1.62734	0.921002	0.982258	0.932831	0.953915	0.984781	1.06636	0.762895	1.02462	1.00724	1.1753	0.698342	0.907845	0.938724	1.07787	1.02255	1.03384	1.01127	0.892962	1.18625	0.668539	0.814733	1.17697	0.872474	0.875316	0.971778	1.14043	1.22504
	Down/Up	1.04764	0.796169	1.10671	1.15484	1.30451	1.06607	1.10676	1.14632	1.05879	0.874436	1.02365	0.880636	1.07037	1.16211	1.17072	0.800954	1.03914	0.987087	0.996969	0.989463	1.10447	1.14796	1.09025	1.06139	0.978138	0.994733	1.09926	1.06	0.997804	1.07861	1.18253	1.14929

## Sheet: 3C
	Supplementary Table 3 C. Functional analysis of Arabidopsis genes containing control cis-elements for selected conditions
Condition	Total number of genes regulated by the condition (out of 33323)	cis- element	Probability that a gene is regulated by a given condition: Y = (B/33323)	No. of genes involved in the condition with cis-element/ Total number of genes in the genome with cis element: X	Spacer wise distribution (No. of genes involved in the condition with cis-element/ Total number of genes in the genome with cis element: X for a particular N)
					0	1	2	3	4	5	6	7	8	9	10	11	12	13	14	15	16	17	18	19	20	21	22	23	24	25	26	27	28	29	30
Salt-All	4614	ACGT	0.138463	0.172243	0.14321	0.149153	0.160112	0.211618	0.155797	0.184426	0.178899	0.179104	0.166102	0.166667	0.163866	0.20332	0.208029	0.215768	0.141026	0.1875	0.156463	0.169611	0.173285	0.188612	0.189873	0.184426	0.123333	0.175732	0.163462	0.16996	0.181818	0.149837	0.225352	0.157025	0.156627
	4614	AGCT	0.138463	0.135585	0.135593	0.163265	0.137821	0.131737	0.138144	0.151515	0.167382	0.104121	0.147687	0.165432	0.123832	0.12831	0.119192	0.132911	0.130275	0.117526	0.114053	0.125475	0.138783	0.111579	0.136273	0.149758	0.173171	0.122917	0.110345	0.148402	0.128159	0.126016	0.145089	0.134725	0.15
	4614	TAGC	0.138463	0.138128	0.132812	0.116402	0.1417	0.193416	0.0985915	0.171569	0.153333	0.101911	0.139896	0.107955	0.125749	0.171717	0.136646	0.107784	0.131206	0.169935	0.137725	0.139785	0.16763	0.188811	0.141463	0.101124	0.148148	0.135678	0.122581	0.140449	0.135514	0.151515	0.108844	0.16	0.0974359
	4614	CGTA	0.138463	0.147009	0.181495	0.175758	0.183486	0.150685	0.131818	0.173554	0.198413	0.121951	0.135714	0.158416	0.136691	0.2	0.184211	0.126866	0.192	0.10274	0.106952	0.164634	0.111111	0.11811	0.159763	0.107692	0.109375	0.15	0.0895522	0.128378	0.131737	0.116883	0.20155	0.139535	0.140496
	4614	GCTA	0.138463	0.126919	0.117962	0.190217	0.115044	0.13253	0.124464	0.102804	0.0747126	0.121693	0.142857	0.177143	0.138158	0.0926829	0.150943	0.160584	0.121951	0.123529	0.115854	0.113445	0.136364	0.0914634	0.158371	0.148148	0.101604	0.117949	0.0959596	0.132911	0.102804	0.153846	0.127273	0.123762	0.163842
	4614	ATGC	0.138463	0.127433	0.123457	0.105469	0.126263	0.105096	0.155425	0.115789	0.126923	0.1	0.133333	0.134146	0.153846	0.14876	0.163717	0.115385	0.0923077	0.159483	0.130112	0.133574	0.12782	0.114198	0.116541	0.113281	0.122677	0.143969	0.119601	0.128906	0.141414	0.12549	0.150442	0.131034	0.125561
	4614	TGCA	0.138463	0.124595	0.109043	0.121359	0.135135	0.124792	0.132673	0.140244	0.0994898	0.101415	0.118329	0.165698	0.12462	0.121212	0.128329	0.147929	0.145078	0.107579	0.122857	0.110497	0.12973	0.135321	0.10687	0.12069	0.124661	0.130233	0.083004	0.156566	0.120729	0.147196	0.118227	0.147343	0.102426
	4614	CTAG	0.138463	0.106927	0.131746	0.0947368	0.0731707	0.140187	0.12709	0.105839	0.118705	0.0841584	0.114754	0.0839161	0.16568	0.118721	0.116564	0.167568	0.075188	0.0646154	0.0851064	0.101604	0.114286	0.0947368	0.123153	0.0978261	0.148718	0.105991	0.115183	0.0825243	0.0901288	0.103825	0.0679245	0.0944882	0.128866
	4614	GATC	0.138463	0.12588	0.119192	0.154426	0.145957	0.125275	0.134066	0.13242	0.10917	0.12065	0.141104	0.127315	0.138425	0.126953	0.136253	0.122642	0.128458	0.117978	0.111954	0.0856611	0.108511	0.143167	0.109375	0.109474	0.151163	0.105727	0.118568	0.136865	0.140977	0.1423	0.126582	0.112	0.122892
Salt-Up	2482	ACGT	0.0744831	0.11952	0.0864198	0.108475	0.117978	0.13278	0.112319	0.127049	0.12844	0.122388	0.122034	0.0952381	0.113445	0.13278	0.142336	0.157676	0.115385	0.0976562	0.122449	0.113074	0.108303	0.145907	0.123418	0.110656	0.0833333	0.112971	0.134615	0.118577	0.13961	0.114007	0.172535	0.115702	0.0923695
	2482	AGCT	0.0744831	0.0689406	0.0696798	0.0755102	0.0705128	0.0658683	0.0762887	0.0749601	0.0858369	0.0520607	0.0604982	0.0790123	0.0607477	0.0773931	0.0727273	0.056962	0.0550459	0.0556701	0.0488798	0.0779468	0.0760456	0.0652632	0.0761523	0.0700483	0.0902439	0.0604167	0.0597701	0.0913242	0.0595668	0.0609756	0.0669643	0.0721063	0.0782609
	2482	TAGC	0.0744831	0.0672156	0.0703125	0.0529101	0.0566802	0.0987654	0.0516432	0.0686275	0.0933333	0.0573248	0.0569948	0.0625	0.0538922	0.0757576	0.0496894	0.0538922	0.0602837	0.0457516	0.0538922	0.0698925	0.0924855	0.111888	0.0926829	0.0505618	0.0864198	0.0653266	0.0709677	0.0505618	0.0794393	0.0545455	0.0612245	0.075	0.0564103
	2482	CGTA	0.0744831	0.0897436	0.0996441	0.145455	0.119266	0.0821918	0.0863636	0.132231	0.111111	0.0609756	0.0928571	0.0891089	0.0863309	0.128571	0.0986842	0.0820896	0.128	0.0890411	0.0748663	0.0792683	0.0666667	0.0708661	0.106509	0.0384615	0.078125	0.0714286	0.0373134	0.0675676	0.0958084	0.0649351	0.108527	0.0775194	0.0909091
	2482	GCTA	0.0744831	0.0684932	0.0509383	0.119565	0.0707965	0.0522088	0.0515021	0.0560748	0.0344828	0.0740741	0.0761905	0.12	0.0723684	0.0536585	0.081761	0.0729927	0.0731707	0.0764706	0.0731707	0.0504202	0.0795455	0.0487805	0.0950226	0.0846561	0.0588235	0.0717949	0.0555556	0.0822785	0.0373832	0.0769231	0.0545455	0.0742574	0.0847458
	2482	ATGC	0.0744831	0.0623585	0.0648148	0.0585938	0.0580808	0.0509554	0.0703812	0.0561404	0.0538462	0.0548387	0.054902	0.0853659	0.0555556	0.0909091	0.0707965	0.0470085	0.0369231	0.0862069	0.070632	0.0577617	0.0676692	0.0555556	0.0601504	0.0507812	0.0483271	0.0894942	0.0664452	0.078125	0.0808081	0.0431373	0.0442478	0.0689655	0.0627803
	2482	TGCA	0.0744831	0.0618456	0.0625	0.0703883	0.0675676	0.0482529	0.0693069	0.0772358	0.0459184	0.0424528	0.0556845	0.101744	0.0607903	0.0688705	0.0726392	0.0680473	0.0725389	0.0513447	0.0742857	0.0359116	0.0459459	0.0619266	0.0483461	0.0373563	0.0542005	0.0837209	0.0494071	0.0782828	0.0501139	0.0630841	0.0763547	0.0748792	0.0485175
	2482	CTAG	0.0744831	0.0548412	0.0619048	0.0526316	0.0268293	0.0747664	0.0769231	0.0547445	0.0611511	0.039604	0.0590164	0.0314685	0.112426	0.0639269	0.0674847	0.0756757	0.0300752	0.0338462	0.037234	0.0641711	0.0714286	0.0473684	0.0837438	0.0380435	0.0717949	0.0506912	0.052356	0.0436893	0.055794	0.0491803	0.0377358	0.0393701	0.0721649
	2482	GATC	0.0744831	0.0634183	0.0545455	0.0885122	0.0848126	0.0703297	0.0615385	0.06621	0.0502183	0.0510441	0.0674847	0.0578704	0.0596659	0.0683594	0.0656934	0.0660377	0.055336	0.0543071	0.0645161	0.0465549	0.0595745	0.0802603	0.0535714	0.0568421	0.0767442	0.0572687	0.0626398	0.0640177	0.0582707	0.0721248	0.0696203	0.064	0.0554217
Salt-Down	2191	ACGT	0.0657504	0.0549146	0.0617284	0.0440678	0.0421348	0.0788382	0.0471014	0.057377	0.0504587	0.0597015	0.0508475	0.0753968	0.0504202	0.0705394	0.0656934	0.0580913	0.0320513	0.0976562	0.0340136	0.0600707	0.0649819	0.0462633	0.0696203	0.0778689	0.04	0.0627615	0.0320513	0.055336	0.0454545	0.0358306	0.0528169	0.0413223	0.064257
	2191	AGCT	0.0657504	0.0682847	0.0659134	0.0897959	0.0689103	0.0658683	0.0639175	0.0781499	0.0858369	0.0542299	0.0871886	0.0864198	0.0630841	0.0549898	0.0484848	0.0780591	0.0770642	0.0618557	0.0692464	0.0513308	0.0646388	0.0484211	0.0621242	0.0821256	0.0853659	0.0645833	0.0505747	0.0570776	0.0722022	0.0650407	0.078125	0.0645161	0.0717391
	2191	TAGC	0.0657504	0.0727609	0.0625	0.0687831	0.0931174	0.0946502	0.0469484	0.102941	0.06	0.044586	0.0880829	0.0511364	0.0778443	0.0959596	0.0869565	0.0598802	0.0744681	0.124183	0.0838323	0.0806452	0.0751445	0.0769231	0.0536585	0.0505618	0.0617284	0.0703518	0.0516129	0.0898876	0.0560748	0.0969697	0.047619	0.085	0.0410256
	2191	CGTA	0.0657504	0.0613248	0.0854093	0.030303	0.0688073	0.0684932	0.0454545	0.0578512	0.0952381	0.0609756	0.0428571	0.0693069	0.057554	0.0785714	0.0921053	0.0447761	0.064	0.0205479	0.0427807	0.097561	0.0444444	0.0472441	0.0532544	0.0692308	0.03125	0.0857143	0.0522388	0.0608108	0.0538922	0.0649351	0.0930233	0.0620155	0.0495868
	2191	GCTA	0.0657504	0.0609011	0.0697051	0.0706522	0.0442478	0.0803213	0.0772532	0.046729	0.0402299	0.0529101	0.0666667	0.0571429	0.0657895	0.0390244	0.0754717	0.0875912	0.0536585	0.0470588	0.0426829	0.0630252	0.0625	0.0426829	0.0723982	0.0740741	0.0481283	0.0461538	0.0454545	0.0506329	0.0654206	0.0833333	0.0727273	0.0544554	0.0847458
	2191	ATGC	0.0657504	0.0668855	0.0601852	0.046875	0.0681818	0.0573248	0.0879765	0.0631579	0.0730769	0.0483871	0.0784314	0.0528455	0.0982906	0.0619835	0.0973451	0.0683761	0.0553846	0.0775862	0.0594796	0.0794224	0.0639098	0.058642	0.0601504	0.0625	0.0743494	0.0544747	0.0531561	0.0585938	0.0639731	0.0823529	0.110619	0.062069	0.0627803
	2191	TGCA	0.0657504	0.0639548	0.0465426	0.0533981	0.0690691	0.0765391	0.0633663	0.0691057	0.0535714	0.0589623	0.062645	0.0697674	0.0668693	0.0523416	0.0605327	0.0828402	0.0725389	0.0562347	0.0485714	0.0745856	0.0837838	0.0779817	0.0610687	0.0833333	0.0704607	0.0465116	0.0335968	0.0808081	0.070615	0.0841121	0.044335	0.0724638	0.0539084
	2191	CTAG	0.0657504	0.0533981	0.0714286	0.0421053	0.0463415	0.0685358	0.0535117	0.0510949	0.057554	0.049505	0.0557377	0.0524476	0.0591716	0.0547945	0.0490798	0.0918919	0.0488722	0.0307692	0.0478723	0.0374332	0.047619	0.0473684	0.044335	0.0597826	0.0769231	0.0552995	0.0732984	0.038835	0.0343348	0.0546448	0.0301887	0.0551181	0.056701
	2191	GATC	0.0657504	0.063965	0.0666667	0.0659134	0.0690335	0.0549451	0.0769231	0.06621	0.058952	0.0696056	0.0736196	0.0740741	0.0811456	0.0605469	0.0729927	0.0589623	0.0731225	0.0636704	0.0493359	0.0409683	0.0510638	0.0672451	0.0558036	0.0526316	0.0744186	0.0484581	0.0559284	0.0750552	0.0827068	0.0721248	0.0611814	0.048	0.0674699
Jasmonic Acid-All	221	ACGT	0.00663206	0.00853715	0.0123457	0.00338983	0	0.00829876	0.00724638	0.0122951	0.0137615	0.0208955	0.00677966	0.00793651	0.012605	0.00414938	0.00364964	0.0124481	0.00320513	0.0078125	0	0.00706714	0.00722022	0.00355872	0.00632911	0.0122951	0.01	0.0041841	0.0192308	0.00395257	0.0162338	0.00325733	0.00704225	0.00413223	0.0240964
	221	AGCT	0.00663206	0.00459167	0.00564972	0.00816327	0.00320513	0.00199601	0.00206186	0.00637959	0.00429185	0.00867679	0.00355872	0.00493827	0	0.00407332	0.00606061	0.0021097	0.012844	0	0.00407332	0.00190114	0.00380228	0.00842105	0.01002	0.00483092	0	0.00416667	0.00229885	0	0.00361011	0.00406504	0.00446429	0.00948767	0.00434783
	221	TAGC	0.00663206	0.00487313	0.0078125	0.010582	0.00404858	0.0123457	0	0.00490196	0.0133333	0.00636943	0.0103627	0.0113636	0	0	0.00621118	0	0.0035461	0	0.00598802	0	0	0.00699301	0	0.00561798	0	0.0100503	0.00645161	0	0	0.00606061	0.00680272	0.01	0
	221	CGTA	0.00663206	0.00641026	0.00355872	0	0.00917431	0.00684932	0.00454545	0	0	0.00609756	0.0142857	0	0.0143885	0.00714286	0	0.00746269	0.032	0	0	0.0121951	0	0	0.0118343	0.00769231	0.0078125	0.00714286	0	0.00675676	0.011976	0	0.00775194	0.00775194	0.0165289
	221	GCTA	0.00663206	0.00577653	0.00536193	0.00543478	0	0.00401606	0.00858369	0.0046729	0	0.015873	0.0047619	0.00571429	0.00657895	0	0	0	0.0146341	0.00588235	0.00609756	0.00420168	0	0	0	0.00529101	0.0106952	0.0102564	0	0	0.00934579	0.0128205	0.0181818	0.00990099	0.0112994
	221	ATGC	0.00663206	0.00633771	0.00462963	0.00390625	0.00505051	0	0.00293255	0.00701754	0.00769231	0	0.00784314	0.0203252	0.0128205	0.00826446	0.00442478	0	0.00615385	0.012931	0.00743494	0.00722022	0.0075188	0	0.0037594	0.0117188	0.00743494	0	0.00996678	0.00390625	0.020202	0	0	0.0137931	0.0044843
	221	TGCA	0.00663206	0.00572505	0.00265957	0.00242718	0.00600601	0.00665557	0.0039604	0.00609756	0.00765306	0	0.00696056	0.0232558	0.00911854	0.0110193	0.0169492	0.00591716	0.00259067	0.00488998	0.00571429	0	0.00540541	0.00229358	0.00763359	0.00574713	0.0108401	0.00232558	0.00197628	0.00505051	0.0022779	0.00700935	0.00246305	0.00483092	0.00539084
	221	CTAG	0.00663206	0.00432957	0.00793651	0.00526316	0	0.00623053	0.00334448	0.00729927	0.00359712	0	0.00655738	0	0	0	0.00613497	0.00540541	0.0075188	0	0.0106383	0.0106952	0.0047619	0.00526316	0	0	0.0102564	0.00460829	0.0104712	0.00485437	0	0.010929	0.00377358	0	0
	221	GATC	0.00663206	0.0051254	0.0020202	0.00564972	0.00591716	0.010989	0.00659341	0	0	0.00928074	0.00204499	0.00694444	0.0119332	0.00585938	0	0.00235849	0.00395257	0.00749064	0.00759013	0.00744879	0.00425532	0.00650759	0.00223214	0.00421053	0.00697674	0.00220264	0.00671141	0.00441501	0.0093985	0.00194932	0.00632911	0.002	0.00481928
Jasmonic Acid-Up	147	ACGT	0.00441137	0.00484541	0.00246914	0.00338983	0	0.00414938	0.00362319	0.0122951	0.00917431	0.0149254	0	0.00396825	0	0	0.00364964	0.00414938	0	0.0078125	0	0.00353357	0.00361011	0	0.00316456	0.00819672	0.00666667	0.0041841	0.0160256	0.00395257	0.00974026	0.00325733	0.00704225	0	0.0120482
	147	AGCT	0.00441137	0.00360774	0.00564972	0.00408163	0.00320513	0.00199601	0.00206186	0.00318979	0	0.00867679	0.00355872	0.00493827	0	0.00407332	0.00606061	0.0021097	0.00917431	0	0.00407332	0.00190114	0.00190114	0.00631579	0.00801603	0.00483092	0	0.00416667	0	0	0.00180505	0.00406504	0.00446429	0.00759013	0.00217391
	147	TAGC	0.00441137	0.00352882	0.0078125	0.00529101	0.00404858	0.00823045	0	0.00490196	0.00666667	0	0.00518135	0.0113636	0	0	0.00621118	0	0.0035461	0	0.00598802	0	0	0.00699301	0	0.00561798	0	0.0100503	0	0	0	0	0.00680272	0.005	0
	147	CGTA	0.00441137	0.0034188	0	0	0.00458716	0.00684932	0	0	0	0.00609756	0	0	0.00719424	0	0	0	0.024	0	0	0.00609756	0	0	0.00591716	0	0	0	0	0.00675676	0.011976	0	0.00775194	0.00775194	0.0165289
	147	GCTA	0.00441137	0.00412609	0.00536193	0	0	0.00401606	0.00858369	0.0046729	0	0.010582	0.0047619	0.00571429	0.00657895	0	0	0	0	0.00588235	0.00609756	0.00420168	0	0	0	0	0.0106952	0.00512821	0	0	0.00934579	0.0128205	0.00606061	0.00990099	0.00564972
	147	ATGC	0.00441137	0.00452694	0.00308642	0.00390625	0.00505051	0	0.00293255	0.00350877	0.00769231	0	0.00392157	0.0121951	0.0128205	0.00826446	0.00442478	0	0.00615385	0	0.00371747	0.00722022	0.0075188	0	0.0037594	0.00390625	0.00743494	0	0.00664452	0.00390625	0.010101	0	0	0.0103448	0.0044843
	147	TGCA	0.00441137	0.00399247	0.00132979	0.00242718	0.0045045	0.00499168	0.0019802	0.00406504	0.00765306	0	0.00232019	0.0145349	0.00607903	0.0110193	0.0121065	0.00295858	0	0	0.00571429	0	0.0027027	0.00229358	0.00254453	0.00287356	0.0108401	0.00232558	0.00197628	0.00505051	0	0.0046729	0.00246305	0.00483092	0.00539084
	147	CTAG	0.00441137	0.00288638	0.0047619	0.00526316	0	0.00311526	0.00334448	0.00729927	0	0	0.00327869	0	0	0	0.00613497	0.00540541	0.0075188	0	0	0.0106952	0	0	0	0	0.0102564	0.00460829	0.0052356	0	0	0.010929	0.00377358	0	0
	147	GATC	0.00441137	0.00341693	0.0020202	0.00188324	0.00394477	0.0021978	0.0043956	0	0	0.00928074	0	0.00462963	0.0071599	0.00390625	0	0.00235849	0.00197628	0.00561798	0.0056926	0.00558659	0.00212766	0.00433839	0.00223214	0.00210526	0.00465116	0	0.00447427	0.00441501	0.0093985	0	0.00421941	0.002	0.00481928
Jasmonic Acid-Down	74	ACGT	0.00222069	0.00369174	0.00987654	0	0	0.00414938	0.00362319	0	0.00458716	0.00597015	0.00677966	0.00396825	0.012605	0.00414938	0	0.00829876	0.00320513	0	0	0.00353357	0.00361011	0.00355872	0.00316456	0.00409836	0.00333333	0	0.00320513	0	0.00649351	0	0	0.00413223	0.0120482
	74	AGCT	0.00222069	0.000983929	0	0.00408163	0	0	0	0.00318979	0.00429185	0	0	0	0	0	0	0	0.00366972	0	0	0	0.00190114	0.00210526	0.00200401	0	0	0	0.00229885	0	0.00180505	0	0	0.00189753	0.00217391
	74	TAGC	0.00222069	0.00134431	0	0.00529101	0	0.00411523	0	0	0.00666667	0.00636943	0.00518135	0	0	0	0	0	0	0	0	0	0	0	0	0	0	0	0.00645161	0	0	0.00606061	0	0.005	0
	74	CGTA	0.00222069	0.00299145	0.00355872	0	0.00458716	0	0.00454545	0	0	0	0.0142857	0	0.00719424	0.00714286	0	0.00746269	0.008	0	0	0.00609756	0	0	0.00591716	0.00769231	0.0078125	0.00714286	0	0	0	0	0	0	0
	74	GCTA	0.00222069	0.00165044	0	0.00543478	0	0	0	0	0	0.00529101	0	0	0	0	0	0	0.0146341	0	0	0	0	0	0	0.00529101	0	0.00512821	0	0	0	0	0.0121212	0	0.00564972
	74	ATGC	0.00222069	0.00181077	0.00154321	0	0	0	0	0.00350877	0	0	0.00392157	0.00813008	0	0	0	0	0	0.012931	0.00371747	0	0	0	0	0.0078125	0	0	0.00332226	0	0.010101	0	0	0.00344828	0
	74	TGCA	0.00222069	0.00173258	0.00132979	0	0.0015015	0.00166389	0.0019802	0.00203252	0	0	0.00464037	0.00872093	0.00303951	0	0.00484262	0.00295858	0.00259067	0.00488998	0	0	0.0027027	0	0.00508906	0.00287356	0	0	0	0	0.0022779	0.00233645	0	0	0
	74	CTAG	0.00222069	0.00144319	0.0031746	0	0	0.00311526	0	0	0.00359712	0	0.00327869	0	0	0	0	0	0	0	0.0106383	0	0.0047619	0.00526316	0	0	0	0	0.0052356	0.00485437	0	0	0	0	0
	74	GATC	0.00222069	0.00170847	0	0.00376648	0.00197239	0.00879121	0.0021978	0	0	0	0.00204499	0.00231481	0.00477327	0.00195312	0	0	0.00197628	0.00187266	0.00189753	0.0018622	0.00212766	0.0021692	0	0.00210526	0.00232558	0.00220264	0.00223714	0	0	0.00194932	0.0021097	0	0
Drought-All	8197	ACGT	0.245986	0.264305	0.274074	0.305085	0.27809	0.26971	0.326087	0.245902	0.247706	0.289552	0.227119	0.234127	0.268908	0.26556	0.284672	0.26971	0.198718	0.234375	0.261905	0.282686	0.223827	0.309609	0.278481	0.270492	0.256667	0.251046	0.25641	0.217391	0.266234	0.260586	0.285211	0.247934	0.285141
	8197	AGCT	0.245986	0.233585	0.216573	0.244898	0.259615	0.241517	0.265979	0.226475	0.244635	0.236443	0.224199	0.271605	0.207944	0.230143	0.244444	0.221519	0.233028	0.230928	0.207739	0.21673	0.228137	0.221053	0.264529	0.241546	0.229268	0.210417	0.245977	0.210046	0.232852	0.197154	0.258929	0.208729	0.276087
	8197	TAGC	0.245986	0.225676	0.213542	0.185185	0.210526	0.325103	0.234742	0.235294	0.213333	0.280255	0.176166	0.215909	0.203593	0.237374	0.267081	0.197605	0.184397	0.261438	0.245509	0.247312	0.265896	0.300699	0.219512	0.202247	0.185185	0.231156	0.264516	0.247191	0.219626	0.175758	0.22449	0.16	0.210256
	8197	CGTA	0.245986	0.256624	0.288256	0.254545	0.275229	0.267123	0.295455	0.239669	0.238095	0.243902	0.192857	0.277228	0.28777	0.235714	0.236842	0.268657	0.312	0.226027	0.219251	0.195122	0.192593	0.275591	0.284024	0.253846	0.289062	0.285714	0.201493	0.202703	0.251497	0.201299	0.333333	0.341085	0.280992
	8197	GCTA	0.245986	0.240799	0.235925	0.255435	0.274336	0.313253	0.274678	0.21028	0.247126	0.280423	0.228571	0.205714	0.203947	0.195122	0.238994	0.182482	0.263415	0.211765	0.170732	0.222689	0.232955	0.231707	0.285068	0.248677	0.197861	0.235897	0.227273	0.259494	0.191589	0.301282	0.272727	0.277228	0.242938
	8197	ATGC	0.245986	0.229402	0.259259	0.171875	0.25	0.207006	0.237537	0.217544	0.246154	0.196774	0.262745	0.227642	0.269231	0.297521	0.292035	0.149573	0.181538	0.215517	0.234201	0.202166	0.203008	0.194444	0.270677	0.261719	0.200743	0.252918	0.239203	0.238281	0.191919	0.239216	0.256637	0.196552	0.246637
	8197	TGCA	0.245986	0.229906	0.264628	0.242718	0.25976	0.244592	0.245545	0.20935	0.237245	0.174528	0.222738	0.273256	0.215805	0.225895	0.239709	0.260355	0.225389	0.185819	0.214286	0.234807	0.218919	0.229358	0.198473	0.232759	0.211382	0.202326	0.209486	0.222222	0.200456	0.245327	0.23399	0.2343	0.274933
	8197	CTAG	0.245986	0.188008	0.242857	0.173684	0.156098	0.205607	0.244147	0.182482	0.176259	0.143564	0.183607	0.174825	0.230769	0.200913	0.220859	0.243243	0.150376	0.116923	0.175532	0.229947	0.152381	0.184211	0.216749	0.195652	0.230769	0.202765	0.188482	0.179612	0.175966	0.202186	0.143396	0.129921	0.175258
	8197	GATC	0.245986	0.225859	0.224242	0.282486	0.289941	0.224176	0.237363	0.226027	0.227074	0.220418	0.212679	0.171296	0.238663	0.203125	0.245742	0.209906	0.187747	0.200375	0.233397	0.178771	0.244681	0.245119	0.209821	0.204211	0.227907	0.251101	0.232662	0.229581	0.229323	0.222222	0.202532	0.242	0.250602
Drought-Up	3471	ACGT	0.104162	0.140632	0.130864	0.125424	0.13764	0.145228	0.173913	0.139344	0.146789	0.158209	0.138983	0.119048	0.142857	0.141079	0.156934	0.174274	0.105769	0.0976562	0.136054	0.166078	0.115523	0.160142	0.164557	0.155738	0.136667	0.129707	0.141026	0.118577	0.126623	0.117264	0.183099	0.132231	0.148594
	3471	AGCT	0.104162	0.0915054	0.0809793	0.0795918	0.102564	0.0918164	0.0969072	0.0829346	0.0879828	0.0889371	0.0960854	0.118519	0.0607477	0.0753564	0.119192	0.0991561	0.0880734	0.0845361	0.0794297	0.0779468	0.0893536	0.0821053	0.114228	0.0748792	0.097561	0.0916667	0.112644	0.0913242	0.0956679	0.0772358	0.104911	0.0777989	0.121739
	3471	TAGC	0.104162	0.0922534	0.0755208	0.0846561	0.101215	0.139918	0.0985915	0.107843	0.113333	0.0828025	0.0725389	0.0738636	0.0898204	0.0858586	0.0807453	0.0838323	0.0815603	0.0784314	0.0778443	0.0913978	0.138728	0.132867	0.102439	0.0786517	0.0740741	0.0904523	0.129032	0.101124	0.088785	0.0909091	0.108844	0.05	0.0769231
	3471	CGTA	0.104162	0.116453	0.128114	0.133333	0.123853	0.116438	0.113636	0.0991736	0.0873016	0.128049	0.0714286	0.188119	0.165468	0.0928571	0.0921053	0.141791	0.12	0.116438	0.0748663	0.0914634	0.103704	0.11811	0.130178	0.130769	0.125	0.114286	0.0895522	0.128378	0.113772	0.0844156	0.178295	0.139535	0.0909091
	3471	GCTA	0.104162	0.102492	0.0938338	0.119565	0.119469	0.124498	0.0944206	0.0794393	0.0804598	0.132275	0.119048	0.102857	0.0592105	0.0780488	0.125786	0.080292	0.112195	0.1	0.0914634	0.109244	0.0852273	0.109756	0.113122	0.10582	0.101604	0.0769231	0.0757576	0.139241	0.0794393	0.141026	0.0848485	0.123762	0.118644
	3471	ATGC	0.104162	0.0905387	0.112654	0.0898438	0.108586	0.0859873	0.111437	0.077193	0.0923077	0.0741935	0.0980392	0.117886	0.0897436	0.0991736	0.0929204	0.0811966	0.0553846	0.0991379	0.0929368	0.0902527	0.0864662	0.0925926	0.0902256	0.09375	0.070632	0.108949	0.0930233	0.0859375	0.0707071	0.0666667	0.0929204	0.0758621	0.0807175
	3471	TGCA	0.104162	0.0891902	0.131649	0.101942	0.0930931	0.078203	0.106931	0.0711382	0.0841837	0.0589623	0.0672854	0.107558	0.0729483	0.0964187	0.0992736	0.0946746	0.0803109	0.0757946	0.0885714	0.0801105	0.0891892	0.0848624	0.0788804	0.100575	0.0894309	0.0906977	0.0889328	0.0707071	0.0683371	0.100467	0.0862069	0.0917874	0.107817
	3471	CTAG	0.104162	0.0819995	0.107937	0.110526	0.0585366	0.0778816	0.113712	0.116788	0.0611511	0.0544554	0.0918033	0.0699301	0.112426	0.0776256	0.0736196	0.108108	0.0639098	0.0430769	0.0585106	0.101604	0.0857143	0.0789474	0.0985222	0.0869565	0.102564	0.0645161	0.0837696	0.0776699	0.0643777	0.0874317	0.0830189	0.0511811	0.0773196
	3471	GATC	0.104162	0.089182	0.0767677	0.126177	0.102564	0.0945055	0.101099	0.100457	0.0873362	0.0765661	0.0899796	0.0694444	0.0835322	0.0839844	0.0851582	0.0683962	0.0652174	0.0786517	0.0967742	0.0819367	0.0957447	0.0997831	0.0892857	0.0757895	0.0837209	0.118943	0.0894855	0.0905077	0.0864662	0.0994152	0.101266	0.086	0.0722892
Drought-Down	4726	ACGT	0.141824	0.123673	0.14321	0.179661	0.140449	0.124481	0.152174	0.106557	0.100917	0.131343	0.0881356	0.115079	0.12605	0.124481	0.127737	0.0954357	0.0929487	0.136719	0.12585	0.116608	0.108303	0.149466	0.113924	0.114754	0.12	0.121339	0.115385	0.0988142	0.13961	0.143322	0.102113	0.115702	0.136546
	4726	AGCT	0.141824	0.142079	0.135593	0.165306	0.157051	0.149701	0.169072	0.143541	0.156652	0.147505	0.128114	0.153086	0.147196	0.154786	0.125253	0.122363	0.144954	0.146392	0.12831	0.138783	0.138783	0.138947	0.150301	0.166667	0.131707	0.11875	0.133333	0.118721	0.137184	0.119919	0.154018	0.13093	0.154348
	4726	TAGC	0.141824	0.133423	0.138021	0.100529	0.109312	0.185185	0.13615	0.127451	0.1	0.197452	0.103627	0.142045	0.113772	0.151515	0.186335	0.113772	0.102837	0.183007	0.167665	0.155914	0.127168	0.167832	0.117073	0.123596	0.111111	0.140704	0.135484	0.146067	0.130841	0.0848485	0.115646	0.11	0.133333
	4726	CGTA	0.141824	0.140171	0.160142	0.121212	0.151376	0.150685	0.181818	0.140496	0.150794	0.115854	0.121429	0.0891089	0.122302	0.142857	0.144737	0.126866	0.192	0.109589	0.144385	0.103659	0.0888889	0.15748	0.153846	0.123077	0.164062	0.171429	0.11194	0.0743243	0.137725	0.116883	0.155039	0.20155	0.190083
	4726	GCTA	0.141824	0.138307	0.142091	0.13587	0.154867	0.188755	0.180258	0.130841	0.166667	0.148148	0.109524	0.102857	0.144737	0.117073	0.113208	0.10219	0.15122	0.111765	0.0792683	0.113445	0.147727	0.121951	0.171946	0.142857	0.0962567	0.158974	0.151515	0.120253	0.11215	0.160256	0.187879	0.153465	0.124294
	4726	ATGC	0.141824	0.138864	0.146605	0.0820312	0.141414	0.121019	0.1261	0.140351	0.153846	0.122581	0.164706	0.109756	0.179487	0.198347	0.199115	0.0683761	0.126154	0.116379	0.141264	0.111913	0.116541	0.101852	0.180451	0.167969	0.130112	0.143969	0.146179	0.152344	0.121212	0.172549	0.163717	0.12069	0.165919
	4726	TGCA	0.141824	0.140716	0.132979	0.140777	0.166667	0.166389	0.138614	0.138211	0.153061	0.115566	0.155452	0.165698	0.142857	0.129477	0.140436	0.16568	0.145078	0.110024	0.125714	0.154696	0.12973	0.144495	0.119593	0.132184	0.121951	0.111628	0.120553	0.151515	0.132118	0.14486	0.147783	0.142512	0.167116
	4726	CTAG	0.141824	0.106009	0.134921	0.0631579	0.097561	0.127726	0.130435	0.0656934	0.115108	0.0891089	0.0918033	0.104895	0.118343	0.123288	0.147239	0.135135	0.0864662	0.0738462	0.117021	0.128342	0.0666667	0.105263	0.118227	0.108696	0.128205	0.138249	0.104712	0.101942	0.111588	0.114754	0.0603774	0.0787402	0.0979381
	4726	GATC	0.141824	0.136677	0.147475	0.156309	0.187377	0.12967	0.136264	0.125571	0.139738	0.143852	0.122699	0.101852	0.155131	0.119141	0.160584	0.141509	0.12253	0.121723	0.136622	0.0968343	0.148936	0.145336	0.120536	0.128421	0.144186	0.132159	0.143177	0.139073	0.142857	0.122807	0.101266	0.156	0.178313

## Sheet: 3D
	Supplementary Table 3 D. Likelihood of occurence of Arabidopsis genes containing control cis-elements for selected conditions
Condition	Total number of genes regulated by the condition	Element	Likelihood of Occurrence = X/Y	Spacer wise distribution (Likelihood of occurrence = X/Y for a particular N)
				0	1	2	3	4	5	6	7	8	9	10	11	12	13	14	15	16	17	18	19	20	21	22	23	24	25	26	27	28	29	30
Salt-All	4614	ACGT	1.24396	1.03428	1.0772	1.15636	1.52834	1.12519	1.33195	1.29204	1.29352	1.19961	1.20369	1.18346	1.4684	1.50242	1.55831	1.01851	1.35415	1.13	1.22496	1.25149	1.36218	1.37129	1.33195	0.890732	1.26916	1.18054	1.22748	1.31312	1.08215	1.62753	1.13406	1.13118
	4614	AGCT	0.979218	0.979275	1.17913	0.99536	0.951421	0.997699	1.09427	1.20886	0.751981	1.06662	1.19478	0.894332	0.926671	0.860822	0.959906	0.940867	0.848789	0.823708	0.906201	1.00231	0.80584	0.984181	1.08158	1.25066	0.887723	0.796927	1.07178	0.925582	0.910108	1.04786	0.973003	1.08332
	4614	TAGC	0.997581	0.959192	0.840674	1.02338	1.39688	0.712043	1.23909	1.1074	0.736015	1.01035	0.779664	0.908175	1.24017	0.986878	0.778435	0.947587	1.22729	0.994667	1.00955	1.21065	1.36362	1.02167	0.73033	1.06995	0.97989	0.885296	1.01435	0.978703	1.09427	0.786084	1.15554	0.703697
	4614	CGTA	1.06172	1.31078	1.26935	1.32517	1.08827	0.952011	1.25343	1.43297	0.88075	0.980149	1.1441	0.9872	1.44443	1.3304	0.916243	1.38665	0.742002	0.772422	1.18901	0.802461	0.85301	1.15383	0.77777	0.789923	1.08332	0.64676	0.927168	0.951421	0.844147	1.45563	1.00774	1.01468
	4614	GCTA	0.916625	0.851943	1.37378	0.830867	0.957152	0.898894	0.742464	0.539586	0.878886	1.03174	1.27935	0.997797	0.66937	1.09014	1.15976	0.88075	0.892148	0.836712	0.81932	0.984839	0.660562	1.14378	1.06995	0.733801	0.851843	0.693035	0.959906	0.742464	1.1111	0.919183	0.89383	1.18329
	4614	ATGC	0.920342	0.891623	0.761711	0.911888	0.759016	1.1225	0.836249	0.916657	0.722215	0.962953	0.968825	1.1111	1.07437	1.18239	0.833325	0.66666	1.15181	0.939685	0.964692	0.923132	0.824752	0.841679	0.818134	0.885989	1.03976	0.863779	0.93098	1.02131	0.906309	1.08652	0.946351	0.906817
	4614	TGCA	0.899845	0.787522	0.876475	0.975966	0.901267	0.958186	1.01286	0.71853	0.732435	0.854593	1.19669	0.900025	0.875412	0.926813	1.06837	1.04777	0.776955	0.887293	0.798028	0.936928	0.977309	0.771833	0.871639	0.900322	0.940559	0.599467	1.13074	0.871922	1.06307	0.85385	1.06413	0.739735
	4614	CTAG	0.772245	0.95149	0.684204	0.52845	1.01245	0.917865	0.764388	0.857306	0.607805	0.828771	0.606055	1.19657	0.857424	0.841846	1.2102	0.543019	0.466662	0.614651	0.733801	0.825389	0.684204	0.889427	0.706515	1.07406	0.765481	0.831871	0.596003	0.650923	0.749841	0.490561	0.682408	0.930689
	4614	GATC	0.909123	0.860822	1.11528	1.05412	0.904753	0.968244	0.956358	0.788444	0.87135	1.01908	0.919487	0.999725	0.916875	0.98404	0.885735	0.927747	0.852051	0.808552	0.618657	0.78368	1.03397	0.789923	0.790635	1.09172	0.763575	0.856318	0.988462	1.01816	1.02771	0.914196	0.808881	0.887541
Salt-Up	2482	ACGT	1.60466	1.16026	1.45637	1.58395	1.78269	1.50798	1.70575	1.72442	1.64317	1.63841	1.27865	1.5231	1.78269	1.91098	2.11694	1.54914	1.31112	1.64398	1.51812	1.45406	1.95893	1.65699	1.48565	1.11882	1.51673	1.80733	1.592	1.87439	1.53064	2.31643	1.55341	1.24014
	2482	AGCT	0.925588	0.935512	1.01379	0.946696	0.884338	1.02424	1.0064	1.15243	0.69896	0.812241	1.06081	0.81559	1.03907	0.976427	0.764765	0.739039	0.747419	0.656254	1.0465	1.02098	0.876214	1.02241	0.940459	1.2116	0.811146	0.802466	1.22611	0.799736	0.81865	0.899054	0.968089	1.05072
	2482	TAGC	0.902428	0.944006	0.710363	0.76098	1.32601	0.693355	0.921383	1.25308	0.769636	0.765205	0.839117	0.72355	1.01711	0.667124	0.72355	0.809361	0.614255	0.72355	0.938367	1.2417	1.50219	1.24435	0.678836	1.16026	0.877067	0.952803	0.678836	1.06654	0.73232	0.821992	1.00694	0.757357
	2482	CGTA	1.20489	1.33781	1.95285	1.60125	1.1035	1.15951	1.77532	1.49176	0.81865	1.24669	1.19636	1.15907	1.72618	1.32492	1.10212	1.71851	1.19545	1.00515	1.06425	0.895058	0.951439	1.42997	0.516379	1.0489	0.95899	0.500965	0.907153	1.28631	0.871809	1.45707	1.04076	1.22053
	2482	GCTA	0.91958	0.683891	1.60527	0.950504	0.700949	0.691461	0.752852	0.462961	0.994509	1.02292	1.6111	0.971609	0.720412	1.09771	0.97999	0.98238	1.02668	0.98238	0.676934	1.06797	0.65492	1.27576	1.13658	0.789757	0.963908	0.745881	1.10466	0.501902	1.03276	0.73232	0.99697	1.13779
	2482	ATGC	0.837217	0.870195	0.786672	0.779785	0.684121	0.944929	0.753733	0.722931	0.736257	0.737106	1.14611	0.745881	1.22053	0.950504	0.63113	0.495724	1.1574	0.948295	0.775501	0.908517	0.745881	0.807571	0.681782	0.648834	1.20154	0.892084	1.0489	1.08492	0.579155	0.594065	0.925922	0.842879
	2482	TGCA	0.83033	0.839117	0.945025	0.907153	0.647837	0.930506	1.03696	0.616494	0.569966	0.747612	1.366	0.816162	0.924646	0.975245	0.913594	0.973897	0.689348	0.99735	0.482144	0.616864	0.831418	0.649088	0.501541	0.727689	1.12403	0.663333	1.05101	0.672822	0.846959	1.02513	1.00532	0.65139
	2482	CTAG	0.736291	0.831125	0.706625	0.360206	1.0038	1.03276	0.734993	0.821006	0.531717	0.792346	0.422492	1.50942	0.858275	0.90604	1.01601	0.403785	0.454414	0.499899	0.861553	0.95899	0.635962	1.12433	0.510767	0.963908	0.680574	0.702925	0.586567	0.749083	0.660289	0.506636	0.528577	0.968877
	2482	GATC	0.851446	0.73232	1.18835	1.13868	0.944237	0.826207	0.888927	0.674225	0.685311	0.90604	0.77696	0.801066	0.917784	0.881991	0.886614	0.742933	0.72912	0.866185	0.62504	0.799839	1.07756	0.719243	0.763155	1.03036	0.768882	0.840994	0.859493	0.782334	0.968337	0.934712	0.859255	0.744084
Salt-Down	2191	ACGT	0.835199	0.938829	0.670229	0.64083	1.19905	0.716368	0.87265	0.767428	0.908002	0.773341	1.14671	0.766842	1.07284	0.999134	0.883513	0.487469	1.48526	0.517314	0.913617	0.988313	0.703621	1.05886	1.18431	0.608361	0.954542	0.487469	0.841607	0.69132	0.544949	0.803294	0.628473	0.977288
	2191	AGCT	1.03854	1.00248	1.36571	1.04806	1.00179	0.972124	1.18859	1.3055	0.824785	1.32605	1.31436	0.959449	0.836342	0.737408	1.1872	1.17207	0.940765	1.05317	0.780692	0.983094	0.736438	0.94485	1.24905	1.29833	0.98225	0.769193	0.868096	1.09813	0.989206	1.18821	0.981228	1.09108
	2191	TAGC	1.10662	0.950565	1.04612	1.41623	1.43954	0.714039	1.56564	0.912542	0.67811	1.33966	0.777735	1.18394	1.45945	1.32252	0.910721	1.13259	1.8887	1.27501	1.22654	1.14288	1.16993	0.816095	0.768996	0.938829	1.06998	0.784983	1.3671	0.852843	1.47482	0.72424	1.29277	0.62396
	2191	CGTA	0.932691	1.29899	0.46088	1.04649	1.04171	0.69132	0.879862	1.44848	0.92738	0.651816	1.05409	0.87534	1.195	1.40083	0.681002	0.973378	0.312514	0.650654	1.48381	0.675957	0.718537	0.809949	1.05293	0.475282	1.30363	0.794502	0.924874	0.819649	0.9876	1.41479	0.943196	0.754167
	2191	GCTA	0.926248	1.06015	1.07455	0.672966	1.22161	1.17495	0.710703	0.611858	0.804711	1.01394	0.869088	1.00059	0.593523	1.14785	1.33218	0.816095	0.715719	0.649166	0.958553	0.950565	0.649166	1.10111	1.1266	0.731986	0.701956	0.69132	0.770078	0.994984	1.26742	1.10611	0.828215	1.2889
	2191	ATGC	1.01726	0.915359	0.712924	1.03698	0.871856	1.33804	0.960571	1.11143	0.735921	1.19287	0.80373	1.49491	0.942709	1.48053	1.03993	0.842347	1.18001	0.904627	1.20794	0.972006	0.891888	0.914829	0.950565	1.13078	0.828508	0.808454	0.891155	0.972969	1.25251	1.68242	0.944009	0.954827
	2191	TGCA	0.972691	0.707867	0.812133	1.05047	1.16409	0.963741	1.05103	0.81477	0.896759	0.95277	1.0611	1.01702	0.796065	0.920644	1.25992	1.10325	0.855276	0.738725	1.13438	1.27427	1.18603	0.928796	1.26742	1.07164	0.707397	0.510976	1.22901	1.07399	1.27926	0.674292	1.1021	0.819894
	2191	CTAG	0.812133	1.08636	0.640381	0.704809	1.04236	0.813862	0.777104	0.87534	0.752923	0.847717	0.797677	0.899943	0.833372	0.746456	1.39759	0.743299	0.46797	0.728092	0.569322	0.72424	0.720428	0.674292	0.909236	1.16993	0.841053	1.1148	0.590642	0.522199	0.831095	0.459141	0.838293	0.862368
	2191	GATC	0.972846	1.01394	1.00248	1.04993	0.835661	1.16993	1.00699	0.896603	1.05863	1.11968	1.1266	1.23415	0.92086	1.11015	0.896759	1.11212	0.968366	0.750351	0.623089	0.776632	1.02273	0.848719	0.800476	1.13184	0.737002	0.850617	1.14152	1.25789	1.09695	0.930511	0.730034	1.02615
Jasmonic Acid-All	221	ACGT	1.28726	1.86152	0.511128	0	1.25131	1.09263	1.85389	2.07499	3.15069	1.02226	1.19669	1.90062	0.625655	0.550302	1.87696	0.483278	1.17799	0	1.0656	1.08868	0.536594	0.954322	1.85389	1.50783	0.63089	2.89967	0.595979	2.44777	0.491149	1.06185	0.623069	3.63332
	221	AGCT	0.692345	0.85188	1.23088	0.483278	0.300964	0.310892	0.961932	0.647137	1.30831	0.536594	0.744606	0	0.614187	0.913835	0.318107	1.93666	0	0.614187	0.286659	0.573319	1.26975	1.51085	0.728419	0	0.628262	0.346627	0	0.544342	0.612938	0.673138	1.43058	0.655577
	221	TAGC	0.734784	1.17799	1.59559	0.610457	1.86152	0	0.739131	2.01044	0.9604	1.56252	1.71344	0	0	0.936539	0	0.534691	0	0.902891	0	0	1.05443	0	0.847094	0	1.51541	0.972792	0	0	0.913835	1.02573	1.50783	0
	221	CGTA	0.966556	0.536594	0	1.38333	1.03276	0.685376	0	0	0.919407	2.15404	0	2.16954	1.07702	0	1.12524	4.82505	0	0	1.83881	0	0	1.78441	1.15987	1.17799	1.07702	0	1.0188	1.80578	0	1.16886	1.16886	2.49228
	221	GCTA	0.871002	0.808487	0.819472	0	0.605553	1.29427	0.704593	0	2.39338	0.718013	0.861616	0.991992	0	0	0	2.20658	0.886958	0.919407	0.633541	0	0	0	0.797793	1.61265	1.54649	0	0	1.40919	1.93311	2.74151	1.4929	1.70376
	221	ATGC	0.955618	0.698069	0.588995	0.761529	0	0.442178	1.05812	1.15987	0	1.18261	3.06469	1.93311	1.24614	0.667181	0	0.927894	1.94978	1.12106	1.08868	1.13371	0	0.566853	1.76699	1.12106	0	1.50282	0.588995	3.04612	0	0	2.07976	0.676156
	221	TGCA	0.863239	0.401018	0.365978	0.905602	1.00355	0.59716	0.919407	1.15395	0	1.04953	3.50658	1.37492	1.66152	2.55564	0.892206	0.390629	0.737324	0.861616	0	0.815042	0.345832	1.15101	0.866568	1.6345	0.350658	0.29799	0.761529	0.343469	1.05689	0.371386	0.728419	0.812845
	221	CTAG	0.652825	1.19669	0.793594	0	0.939457	0.50429	1.1006	0.542384	0	0.98874	0	0	0	0.925048	0.815042	1.13371	0	1.60407	1.61265	0.718013	0.793594	0	0	1.54649	0.694852	1.57888	0.731955	0	1.6479	0.568992	0	0
	221	GATC	0.772822	0.304612	0.85188	0.892206	1.65695	0.994172	0	0	1.39938	0.308349	1.0471	1.79932	0.883493	0	0.35562	0.595979	1.12946	1.14446	1.12315	0.641629	0.981233	0.336569	0.634875	1.05197	0.332121	1.01197	0.665708	1.41713	0.293924	0.954322	0.301566	0.726664
Jasmonic Acid-Up	147	ACGT	1.09839	0.559721	0.768431	0	0.94061	0.82133	2.78714	2.0797	3.38339	0	0.899552	0	0	0.827325	0.94061	0	1.77099	0	0.801014	0.818365	0	0.717364	1.85809	1.51125	0.948481	3.63281	0.895996	2.20799	0.738394	1.59639	0	2.73117
	147	AGCT	0.817828	1.28072	0.925253	0.726561	0.452469	0.467396	0.723085	0	1.96692	0.806716	1.11944	0	0.923369	1.37386	0.478243	2.0797	0	0.923369	0.430964	0.430964	1.43171	1.81713	1.09511	0	0.944529	0	0	0.409182	0.921492	1.012	1.72059	0.492798
	147	TAGC	0.799938	1.77099	1.1994	0.917761	1.86574	0	1.11121	1.51125	0	1.17454	2.57599	0	0	1.40799	0	0.803855	0	1.35741	0	0	1.58522	0	1.27352	0	2.27826	0	0	0	0	1.54209	1.13344	0
	147	CGTA	0.774999	0	0	1.03985	1.55265	0	0	0	1.38224	0	0	1.63084	0	0	0	5.44049	0	0	1.38224	0	0	1.34134	0	0	0	0	1.53167	2.71482	0	1.75726	1.75726	3.74689
	147	GCTA	0.935332	1.21548	0	0	0.91039	1.94581	1.05929	0	2.39881	1.07946	1.29535	1.49136	0	0	0	0	1.33345	1.38224	0.952467	0	0	0	0	2.42446	1.1625	0	0	2.11857	2.90624	1.37386	2.24443	1.28072
	147	ATGC	1.0262	0.699651	0.885496	1.14488	0	0.664771	0.795393	1.74375	0	0.888969	2.76448	2.90624	1.87345	1.00304	0	1.395	0	0.842703	1.63673	1.70441	0	0.852207	0.885496	1.68541	0	1.50623	0.885496	2.28977	0	0	2.34504	1.01653
	147	TGCA	0.905041	0.301446	0.550211	1.02111	1.13155	0.448885	0.921492	1.73485	0	0.525956	3.29487	1.37804	2.49793	2.7444	0.670672	0	0	1.29535	0	0.612668	0.519924	0.576812	0.6514	2.45731	0.527179	0.447998	1.14488	0	1.05929	0.558343	1.09511	1.22203
	147	CTAG	0.654305	1.07946	1.19309	0	0.70619	0.758151	1.65465	0	0	0.743236	0	0	0	1.39072	1.22534	1.70441	0	0	2.42446	0	0	0	0	2.325	1.04464	1.18684	0	0	2.47745	0.855423	0	0
	147	GATC	0.774575	0.457954	0.426906	0.894229	0.498213	0.996427	0	0	2.10382	0	1.04948	1.62306	0.885496	0	0.534639	0.447998	1.27352	1.29044	1.26641	0.482313	0.983458	0.505998	0.477236	1.05436	0	1.01426	1.00083	2.13052	0	0.956486	0.453374	1.09247
Jasmonic Acid-Down	74	ACGT	1.66243	4.44751	0	0	1.86851	1.63156	0	2.06565	2.68842	3.05295	1.78695	5.67619	1.86851	0	3.73702	1.4433	0	0	1.5912	1.62567	1.60253	1.42503	1.84554	1.50104	0	1.4433	0	2.9241	0	0	1.86079	5.42543
	74	AGCT	0.443074	0	1.838	0	0	0	1.4364	1.93266	0	0	0	0	0	0	0	1.65252	0	0	0	0.856104	0.948023	0.902426	0	0	0	1.0352	0	0.812835	0	0	0.85448	0.978937
	74	TAGC	0.605358	0	2.3826	0	1.85313	0	0	3.00207	2.86822	2.33322	0	0	0	0	0	0	0	0	0	0	0	0	0	0	0	2.90523	0	0	2.72916	0	2.25155	0
	74	CGTA	1.34708	1.60253	0	2.06565	0	2.04687	0	0	0	6.43301	0	3.23965	3.21651	0	3.36053	3.60249	0	0	2.7458	0	0	2.66456	3.46393	3.51805	3.21651	0	0	0	0	0	0	0
	74	GCTA	0.74321	0	2.44734	0	0	0	0	0	2.3826	0	0	0	0	0	0	6.58991	0	0	0	0	0	0	2.3826	0	2.30929	0	0	0	0	5.45831	0	2.54413
	74	ATGC	0.815411	0.694924	0	0	0	0	1.58004	0	0	1.76592	3.66106	0	0	0	0	0	5.82298	1.67402	0	0	0	0	3.51805	0	0	1.49605	0	4.54859	0	0	1.5528	0
	74	TGCA	0.7802	0.598818	0	0.676142	0.749269	0.891705	0.915266	0	0	2.08961	3.92713	1.36873	0	2.18068	1.33228	1.16661	2.20201	0	0	1.21706	0	2.29166	1.294	0	0	0	0	1.02576	1.05213	0	0	0
	74	CTAG	0.649884	1.42956	0	0	1.40284	0	0	1.61982	0	1.47643	0	0	0	0	0	0	0	4.79054	0	2.14434	2.37006	0	0	0	0	2.35765	2.18597	0	0	0	0	0
	74	GATC	0.769341	0	1.69609	0.888187	3.95878	0.989694	0	0	0	0.920881	1.04239	2.14945	0.879513	0	0	0.889942	0.843279	0.85448	0.838568	0.958108	0.976813	0	0.948023	1.04723	0.991874	1.00741	0	0	0.877799	0.950023	0	0
Drought-All	8197	ACGT	1.07447	1.11418	1.24025	1.13051	1.09644	1.32563	0.999656	1.00699	1.17711	0.923298	0.951789	1.09318	1.07957	1.15727	1.09644	0.807842	0.952797	1.06471	1.14919	0.909916	1.25864	1.1321	1.09962	1.04342	1.02057	1.04238	0.883754	1.08231	1.05935	1.15946	1.00792	1.15917
	8197	AGCT	0.949585	0.880425	0.995576	1.05541	0.981831	1.08128	0.920683	0.994508	0.961202	0.91143	1.10415	0.845348	0.935591	0.993732	0.900534	0.947319	0.938783	0.844516	0.881066	0.927438	0.898638	1.07538	0.981949	0.932037	0.8554	0.999962	0.853892	0.946606	0.801486	1.05261	0.848538	1.12237
	8197	TAGC	0.917435	0.868104	0.752827	0.855846	1.32163	0.954288	0.956534	0.867257	1.13931	0.716161	0.877728	0.827659	0.964988	1.08575	0.803316	0.749624	1.06282	0.99806	1.00539	1.08094	1.22242	0.892376	0.822189	0.752827	0.93971	1.07533	1.0049	0.892839	0.714502	0.912611	0.650443	0.854749
	8197	CGTA	1.04325	1.17184	1.0348	1.11888	1.08593	1.2011	0.97432	0.967921	0.991529	0.784016	1.127	1.16986	0.958242	0.962827	1.09216	1.26836	0.918862	0.891315	0.793223	0.78294	1.12035	1.15463	1.03195	1.17512	1.16151	0.819121	0.824041	1.0224	0.818333	1.35509	1.3866	1.14231
	8197	GCTA	0.978912	0.959098	1.03841	1.11525	1.27346	1.11664	0.854846	1.00464	1.14	0.929204	0.836284	0.829101	0.793223	0.971573	0.741837	1.07085	0.86088	0.69407	0.905291	0.947023	0.941952	1.15888	1.01094	0.804358	0.958986	0.923924	1.05491	0.77886	1.22479	1.10871	1.127	0.987607
	8197	ATGC	0.932582	1.05396	0.698718	1.01632	0.841536	0.96565	0.884374	1.00068	0.79994	1.06813	0.925427	1.0945	1.2095	1.1872	0.608053	0.738002	0.876135	0.952089	0.821859	0.82528	0.790469	1.10037	1.06396	0.816076	1.02818	0.972423	0.968677	0.780203	0.972476	1.0433	0.799035	1.00264
	8197	TGCA	0.934629	1.07578	0.986715	1.05599	0.994333	0.998204	0.851062	0.964464	0.709504	0.905489	1.11086	0.877307	0.918325	0.974483	1.05841	0.916265	0.755404	0.871129	0.954552	0.889964	0.932401	0.806847	0.946226	0.859325	0.822508	0.851617	0.903393	0.814906	0.99732	0.951233	0.95249	1.11767
	8197	CTAG	0.764304	0.987279	0.706073	0.634578	0.835849	0.992524	0.741837	0.71654	0.583628	0.74641	0.710711	0.938139	0.816766	0.897851	0.988849	0.611318	0.475324	0.713584	0.934794	0.619469	0.748865	0.881142	0.795378	0.938139	0.824294	0.766228	0.730169	0.715348	0.821939	0.582944	0.528165	0.71247
	8197	GATC	0.918179	0.911606	1.14838	1.17869	0.911335	0.964943	0.918862	0.923118	0.896057	0.864597	0.696365	0.970231	0.825758	0.999007	0.853323	0.763242	0.814576	0.94882	0.726752	0.994693	0.996476	0.85298	0.83017	0.926503	1.02079	0.945834	0.933307	0.932261	0.903393	0.823345	0.983795	1.01877
Drought-Up	3471	ACGT	1.35013	1.25635	1.20412	1.3214	1.39425	1.66964	1.33776	1.40923	1.51887	1.33429	1.14291	1.37149	1.35441	1.50663	1.6731	1.01543	0.937539	1.30618	1.59441	1.10907	1.53743	1.57981	1.49514	1.31206	1.24524	1.3539	1.13839	1.21564	1.12578	1.75782	1.26947	1.42657
	3471	AGCT	0.878489	0.777434	0.764114	0.984657	0.881474	0.930348	0.796206	0.844671	0.853832	0.922459	1.13783	0.583202	0.723452	1.14429	0.951939	0.84554	0.81158	0.762557	0.74832	0.857831	0.788244	1.09664	0.718871	0.936625	0.880037	1.08142	0.876749	0.91845	0.741495	1.00719	0.7469	1.16874
	3471	TAGC	0.88567	0.72503	0.812733	0.971701	1.34327	0.946519	1.03534	1.08805	0.794938	0.696402	0.709121	0.862312	0.824277	0.775188	0.804824	0.783012	0.752973	0.747337	0.877456	1.33185	1.27558	0.983456	0.755088	0.711141	0.868378	1.23876	0.970827	0.852372	0.872764	1.04494	0.48002	0.738493
	3471	CGTA	1.118	1.22994	1.28005	1.18904	1.11786	1.09095	0.952106	0.83813	1.22932	0.685743	1.80602	1.58856	0.891466	0.884248	1.36125	1.15205	1.11786	0.718747	0.878086	0.995597	1.13391	1.24976	1.25544	1.20005	1.09719	0.859738	1.23248	1.09226	0.810424	1.7117	1.33959	0.872764
	3471	GCTA	0.983966	0.900842	1.14787	1.14695	1.19523	0.906476	0.762649	0.772446	1.26989	1.14291	0.98747	0.568445	0.7493	1.2076	0.770835	1.07712	0.96004	0.878086	1.04878	0.818216	1.0537	1.08602	1.01592	0.975442	0.738493	0.727303	1.33677	0.762649	1.3539	0.81458	1.18817	1.13903
	3471	ATGC	0.869208	1.08153	0.862536	1.04247	0.825512	1.06984	0.741084	0.886191	0.712288	0.941216	1.13175	0.861575	0.952106	0.892073	0.77952	0.531715	0.951764	0.892231	0.866462	0.83011	0.888926	0.866202	0.900038	0.678095	1.04596	0.893061	0.825035	0.678816	0.640027	0.892073	0.728306	0.77492
	3471	TGCA	0.856262	1.26388	0.978682	0.893731	0.75078	1.02658	0.682956	0.808197	0.566062	0.645967	1.0326	0.700333	0.925659	0.953067	0.908914	0.771017	0.727659	0.850321	0.769093	0.856252	0.814713	0.757284	0.965558	0.858573	0.870734	0.853791	0.678816	0.656064	0.964527	0.827621	0.881196	1.03508
	3471	CTAG	0.787228	1.03623	1.0611	0.561975	0.747695	1.09168	1.12121	0.587075	0.522794	0.881349	0.671357	1.07934	0.745237	0.706778	1.03788	0.61356	0.413556	0.561726	0.975442	0.822892	0.757927	0.945853	0.834818	0.984657	0.619381	0.804222	0.745662	0.618052	0.83938	0.797015	0.491359	0.742299
	3471	GATC	0.856183	0.737001	1.21135	0.984657	0.907291	0.97059	0.964424	0.838463	0.735066	0.86384	0.666695	0.801943	0.806284	0.817553	0.656631	0.626113	0.755088	0.929071	0.786625	0.919188	0.957958	0.857179	0.72761	0.803755	1.1419	0.859096	0.868911	0.83011	0.954426	0.972193	0.825635	0.694005
Drought-Down	4726	ACGT	0.87202	1.00977	1.26679	0.990308	0.877717	1.07298	0.751335	0.711568	0.926101	0.621444	0.811424	0.888781	0.877717	0.900674	0.672916	0.655381	0.964003	0.88737	0.822201	0.763646	1.05389	0.803278	0.809131	0.846119	0.85556	0.813576	0.696739	0.984392	1.01057	0.719996	0.815818	0.962786
	4726	AGCT	1.0018	0.956067	1.16557	1.10737	1.05554	1.19213	1.0121	1.10455	1.04006	0.90333	1.07941	1.03788	1.0914	0.883155	0.86278	1.02207	1.03221	0.90471	0.97856	0.97856	0.979717	1.05977	1.17517	0.928668	0.837306	0.940133	0.837104	0.967284	0.845546	1.08598	0.923185	1.08831
	4726	TAGC	0.940765	0.973184	0.70883	0.770756	1.30574	0.959995	0.898656	0.705099	1.39223	0.730673	1.00156	0.802209	1.06833	1.31385	0.802209	0.725102	1.29038	1.1822	1.09935	0.896658	1.18338	0.825482	0.871471	0.783444	0.9921	0.955296	1.02992	0.92256	0.598266	0.815421	0.775609	0.940133
	4726	CGTA	0.988345	1.12916	0.854666	1.06735	1.06248	1.282	0.990636	1.06325	0.816884	0.856192	0.628306	0.862352	1.00728	1.02054	0.894529	1.35379	0.772712	1.01806	0.730896	0.626755	1.11039	1.08477	0.867815	1.1568	1.20874	0.78929	0.52406	0.971095	0.824142	1.09318	1.42113	1.34027
	4726	GCTA	0.975199	1.00188	0.958016	1.09197	1.33091	1.27099	0.92256	1.17517	1.04459	0.772252	0.725245	1.02054	0.825482	0.798226	0.72054	1.06625	0.788052	0.55892	0.799903	1.04162	0.859877	1.21239	1.00728	0.678705	1.12093	1.06833	0.847904	0.790766	1.12997	1.32473	1.08208	0.876395
	4726	ATGC	0.979127	1.03371	0.578402	0.99711	0.853305	0.889128	0.989613	1.08477	0.864315	1.16134	0.77389	1.26556	1.39854	1.40396	0.482119	0.88951	0.82059	0.996051	0.7891	0.821732	0.718157	1.27236	1.18435	0.917416	1.01512	1.03071	1.07417	0.854666	1.21664	1.15437	0.850982	1.1699
	4726	TGCA	0.992185	0.937632	0.992616	1.17517	1.17321	0.977366	0.974528	1.07923	0.814855	1.09609	1.16833	1.00728	0.912939	0.990212	1.16821	1.02294	0.775782	0.886411	1.09076	0.914724	1.01884	0.843249	0.932028	0.859877	0.787088	0.850021	1.06833	0.931566	1.02141	1.04202	1.00485	1.17833
	4726	CTAG	0.747468	0.951325	0.445326	0.687902	0.900594	0.919695	0.463204	0.811625	0.628306	0.647304	0.739615	0.834437	0.869301	1.03818	0.952837	0.609672	0.520689	0.825116	0.90494	0.470066	0.74221	0.833615	0.766412	0.903974	0.974792	0.738324	0.718791	0.786806	0.809131	0.42572	0.555196	0.690561
	4726	GATC	0.963711	1.03984	1.10213	1.32119	0.914305	0.960795	0.885399	0.985292	1.0143	0.865153	0.718157	1.09383	0.84006	1.13228	0.997782	0.863956	0.858267	0.963324	0.682778	1.05015	1.02476	0.849897	0.905496	1.01666	0.931849	1.00954	0.980602	1.00728	0.865912	0.714025	1.09996	1.25729

## Sheet: 3E
	Supplementary Table 3 E. Functional analysis of Rice genes containing ACGT and control cis-elements for salt and drought up-regulation
Condition	Cis Element	Total number of genes regulated by the condition	Total number of genes involved in the condition with acgt element/ Total number of genes in the genome with acgt element (X)	Percentage of genes with ACGT cis-element in Arabidopsis thaliana genome	Spacer wise distribution (Total number of genes involved in the condition with acgt element/ Total number of genes in the genome with acgt element (X) for a particular N)
					0	1	2	3	4	5	6	7	8	9	10	11	12	13	14	15	16	17	18	19	20	21	22	23	24	25	26	27	28	29	30
Salt	ACGT	416	229/9720	55.0481	16/631	3/286	8/374	7/322	7/361	8/225	3/257	8/734	8/319	10/255	5/241	7/259	5/216	11/333	6/275	7/230	7/255	9/350	9/372	8/250	7/259	4/236	9/306	9/283	12/378	3/229	8/483	6/269	5/242	9/259	5/231
	ATGC	416	200/17539	48.0769	29/1699	10/648	16/802	5/616	10/982	6/484	8/513	4/487	9/567	3/446	7/549	5/472	6/459	0/440	1/497	11/534	5/483	5/459	3/481	4/484	3/493	7/494	3/429	5/462	8/529	4/555	4/566	4/486	4/507	6/472	5/444
	CGTA	416	89/6103	21.3942	11/559	2/162	6/328	7/265	3/321	3/193	1/188	2/221	2/221	4/169	2/174	4/150	2/161	2/192	3/178	2/175	2/156	4/178	0/139	4/153	2/165	2/174	2/164	2/172	2/153	1/153	3/180	2/140	1/191	2/157	4/171
	CTAG	416	143/14175	34.375	31/1680	3/356	5/639	6/470	4/704	6/471	4/424	4/370	4/441	1/357	5/489	3/402	5/481	7/374	1/412	5/308	4/340	3/412	3/505	3/393	3/317	3/330	3/371	4/399	2/380	2/400	8/473	0/381	4/368	2/340	5/388
	AGCT	416	285/24741	68.5096	34/1955	9/1091	10/1298	8/671	10/890	16/872	9/852	12/761	12/921	11/695	13/793	4/724	4/638	12/700	5/754	4/715	7/671	9/687	3/676	4/752	11/677	7/669	9/604	7/639	12/633	11/802	5/706	7/743	8/669	5/834	7/649
	GATC	416	212/16860	50.9615	34/1770	12/749	6/599	1/461	12/875	5/498	5/469	4/392	10/592	6/510	5/511	7/489	5/472	6/496	5/447	6/416	6/547	9/570	6/445	4/457	8/493	9/456	4/426	3/480	6/457	2/437	4/562	6/502	7/421	6/451	3/410
	GCTA	416	167/14521	40.1442	26/1500	12/498	4/600	6/530	1/636	10/436	6/482	10/527	4/551	7/358	4/361	4/401	1/586	5/422	5/423	6/438	3/358	5/428	2/444	2/335	2/350	4/348	2/379	7/331	6/477	4/500	3/441	2/338	5/348	3/365	6/330
	TAGC	416	157/14441	37.7404	22/1568	5/544	3/568	6/531	9/653	10/450	6/522	8/562	4/533	4/396	7/383	3/394	7/580	5/446	2/404	6/425	1/352	5/413	3/412	4/368	1/359	1/351	3/313	5/325	7/409	5/446	1/349	0/325	7/364	4/346	3/350
	TGCA	416	362/30821	87.0192	34/1957	13/1328	21/1517	17/1327	25/1794	10/1067	14/1008	8/866	14/982	7/823	13/908	4/870	13/874	7/867	13/845	11/863	13/843	10/883	8/943	5/813	18/887	10/789	7/848	4/814	11/891	6/842	11/917	15/868	8/898	4/899	8/790
Drought	ACGT	2617	1024/9720	39.1288	75/631	16/286	44/374	31/322	59/361	22/225	21/257	50/734	36/319	30/255	30/241	29/259	18/216	34/333	27/275	25/230	30/255	45/350	43/372	32/250	35/259	17/236	40/306	38/283	33/378	20/229	43/483	29/269	26/242	24/259	22/231
	ATGC	2617	1145/17539	43.7524	126/1699	46/648	64/802	40/616	71/982	35/484	39/513	29/487	43/567	25/446	32/549	29/472	27/459	21/440	36/497	36/534	21/483	27/459	23/481	22/484	23/493	35/494	26/429	30/462	44/529	32/555	25/566	34/486	38/507	38/472	28/444
	CGTA	2617	539/6103	20.5961	52/559	18/162	36/328	24/265	37/321	21/193	12/188	18/221	17/221	12/169	16/174	17/150	23/161	17/192	10/178	14/175	14/156	18/178	9/139	14/153	13/165	10/174	17/164	9/172	11/153	6/153	21/180	9/140	17/191	15/157	12/171
	CTAG	2617	850/14175	32.4799	118/1680	19/356	35/639	34/470	47/704	25/471	24/424	29/370	31/441	20/357	34/489	23/402	32/481	25/374	23/412	15/308	16/340	17/412	38/505	19/393	12/317	16/330	28/371	19/399	25/380	23/400	23/473	17/381	27/368	12/340	24/388
	AGCT	2617	1618/24741	61.8265	150/1955	99/1091	73/1298	47/671	60/890	64/872	61/852	50/761	52/921	53/695	56/793	29/724	30/638	48/700	38/754	47/715	57/671	47/687	36/676	40/752	40/677	44/669	36/604	54/639	46/633	56/802	36/706	45/743	47/669	49/834	28/649
	GATC	2617	1180/16860	45.0898	153/1770	50/749	39/599	18/461	60/875	32/498	33/469	27/392	48/592	41/510	36/511	43/489	33/472	40/496	22/447	30/416	37/547	32/570	29/445	25/457	35/493	30/456	34/426	32/480	27/457	31/437	37/562	29/502	35/421	41/451	21/410
	GCTA	2617	935/14521	35.7279	110/1500	37/498	48/600	32/530	30/636	30/436	32/482	34/527	30/551	27/358	23/361	19/401	28/586	28/422	32/423	29/438	25/358	32/428	27/444	19/335	19/350	26/348	16/379	23/331	28/477	30/500	21/441	21/338	29/348	28/365	22/330
	TAGC	2617	966/14441	36.9125	120/1568	38/544	32/568	32/531	52/653	31/450	30/522	41/562	33/533	23/396	22/383	31/394	42/580	30/446	25/404	30/425	21/352	25/413	36/412	18/368	9/359	21/351	25/313	28/325	30/409	27/446	20/349	19/325	24/364	25/346	26/350
	TGCA	2617	2048/30821	78.2575	150/1957	92/1328	104/1517	106/1327	135/1794	63/1067	59/1008	61/866	71/982	43/823	59/908	52/870	63/874	40/867	54/845	61/863	57/843	49/883	64/943	58/813	65/887	55/789	56/848	50/814	66/891	43/842	55/917	72/868	53/898	51/899	41/790

## Sheet: 3F
	Supplementary Table S 2 F. Likelihood of occurence of Rice genes containing control cis-elements for salt and drought upregulation
Condition	Total number of genes regulated by the condition	Element	Likelihood of Occurrence = X/Y	Spacer wise distribution (Likelihood of occurrence = X/Y for a particular N)
				0	1	2	3	4	5	6	7	8	9	10	11	12	13	14	15	16	17	18	19	20	21	22	23	24	25	26	27	28	29	30
Salt	416	ACGT	1.72926	1.86115	0.76992	1.57003	1.59563	1.42325	2.60974	0.856798	0.79999	1.84073	2.87839	1.5228	1.98376	1.69905	2.42459	1.60143	2.23388	2.01488	1.8874	1.77578	2.34877	1.98376	1.24405	2.1588	2.33425	2.33013	0.961559	1.21572	1.63715	1.51651	2.55055	1.58872
	416	ATGC	0.836981	1.25284	1.1327	1.46432	0.595771	0.747444	0.909905	1.14462	0.602867	1.16506	0.493716	0.935871	0.777532	0.959465	0	0.147684	1.51197	0.759824	0.799554	0.45779	0.606604	0.446647	1.04007	0.51328	0.794362	1.11	0.529002	0.518721	0.604107	0.579085	0.933039	0.826566
	416	CGTA	1.07038	1.44435	0.906161	1.34267	1.93884	0.685972	1.14092	0.39042	0.664245	0.664245	1.73726	0.843667	1.95731	0.911789	0.764573	1.23706	0.838846	0.941013	1.64942	0	1.91893	0.889685	0.843667	0.89511	0.853477	0.959465	0.479732	1.22332	1.04856	0.384288	0.93502	1.71694
	416	CTAG	0.740463	1.35439	0.618531	0.574327	0.937009	0.41704	0.93502	0.692444	0.793503	0.665751	0.2056	0.750501	0.547754	0.762984	1.37378	0.178153	1.19154	0.863518	0.534459	0.436034	0.560298	0.694628	0.667264	0.593523	0.73583	0.386311	0.366995	1.24142	0	0.797816	0.431759	0.945864
	416	AGCT	0.845509	1.27651	0.605492	0.565478	0.8751	0.824708	1.34677	0.775342	1.15741	0.956339	1.16171	1.20326	0.40552	0.460182	1.25827	0.486731	0.410624	0.765713	0.961559	0.325735	0.39042	1.1926	0.768002	1.09369	0.804058	1.39145	1.00672	0.519823	0.691512	0.877716	0.440042	0.791669
	416	GATC	0.92293	1.40993	1.17595	0.735216	0.159217	1.00662	0.736938	0.782506	0.74897	1.23985	0.863518	0.71819	1.0507	0.777532	0.887892	0.821018	1.05864	0.805108	1.15893	0.98965	0.642442	1.19106	1.44867	0.689193	0.458744	0.963664	0.335922	0.522413	0.877279	1.22041	0.976484	0.537066
	416	GCTA	0.844132	1.27225	1.76865	0.489327	0.830933	0.115407	1.68346	0.913681	1.39277	0.532842	1.43518	0.813286	0.73216	0.125254	0.869657	0.867601	1.00547	0.615076	0.857465	0.330626	0.438203	0.419423	0.843667	0.38733	1.55225	0.923258	0.587192	0.499313	0.434314	1.05458	0.60328	1.33453
	416	TAGC	0.797981	1.02983	0.674624	0.387671	0.829368	1.01163	1.63109	0.843667	1.04483	0.550837	0.741404	1.3415	0.558876	0.88585	0.822859	0.363362	1.03622	0.20852	0.888608	0.534459	0.797816	0.204454	0.209114	0.703505	1.12922	1.25622	0.822859	0.210312	0	1.41152	0.848544	0.629135
	416	TGCA	0.862089	1.2752	0.718515	1.01607	0.940304	1.02284	0.687901	1.01943	0.678051	1.04642	0.624293	1.05087	0.337467	1.09175	0.59261	1.12922	0.935561	1.1319	0.831246	0.622685	0.451409	1.4895	0.930279	0.605888	0.360683	0.906161	0.523034	0.880468	1.26842	0.653889	0.326581	0.743281
Drought	2617	ACGT	1.22917	1.38679	0.652731	1.37265	1.12327	1.90689	1.14083	0.95338	0.794793	1.31672	1.37265	1.45239	1.30641	0.972297	1.19128	1.14554	1.26821	1.37265	1.50011	1.34867	1.49345	1.5767	0.84046	1.52517	1.56667	1.0186	1.019	1.03873	1.25784	1.25354	1.08116	1.1112
	2617	ATGC	0.761694	0.865281	0.828253	0.931077	0.757634	0.843581	0.843728	0.887007	0.694783	0.884841	0.654011	0.680076	0.716863	0.686327	0.556861	0.845135	0.786577	0.507285	0.686327	0.557908	0.530344	0.544328	0.826649	0.707125	0.757634	0.970459	0.672724	0.515352	0.816249	0.874492	0.939337	0.735792
	2617	CGTA	1.03045	1.08535	1.2964	1.28059	1.05668	1.34486	1.26953	0.744738	0.950299	0.897504	0.828466	1.07288	1.32232	1.66679	1.03307	0.655481	0.933405	1.04709	1.17987	0.755453	1.06762	0.919262	0.670549	1.20944	0.610512	0.838844	0.457551	1.36122	0.750057	1.03847	1.11473	0.818776
	2617	CTAG	0.699642	0.819507	0.622707	0.639068	0.844036	0.778942	0.619297	0.660428	0.914484	0.820168	0.653645	0.811241	0.667547	0.77622	0.779917	0.651344	0.568225	0.549062	0.481428	0.877955	0.56408	0.441674	0.5657	0.88057	0.555598	0.767603	0.670885	0.567344	0.5206	0.856044	0.411796	0.721705
	2617	AGCT	0.763029	0.895209	1.05874	0.656188	0.817251	0.786577	0.856335	0.835353	0.766594	0.658755	0.889756	0.823939	0.467347	0.548631	0.800061	0.58802	0.766958	0.991134	0.798217	0.621349	0.620615	0.689368	0.767373	0.695417	0.985991	0.847879	0.814692	0.594946	0.706649	0.819694	0.685504	0.503377
	2617	GATC	0.816591	1.00855	0.778876	0.759657	0.455566	0.800061	0.749723	0.820958	0.803633	0.946018	0.93798	0.821981	1.02598	0.81574	0.940932	0.574242	0.84141	0.789213	0.655021	0.760358	0.638269	0.828326	0.767603	0.931214	0.777837	0.689331	0.827676	0.768149	0.674022	0.969987	1.06069	0.597607
	2617	GCTA	0.751268	0.855621	0.866867	0.933405	0.704456	0.550357	0.802814	0.77461	0.752746	0.635257	0.879956	0.743362	0.552827	0.557494	0.774151	0.882652	0.77251	0.814774	0.872341	0.709514	0.661742	0.633382	0.871714	0.492562	0.810737	0.684888	0.700053	0.555598	0.724907	0.972297	0.895046	0.777837
	2617	TAGC	0.780477	0.892925	0.815013	0.657327	0.70313	0.929116	0.803765	0.670549	0.851192	0.722382	0.677661	0.670199	0.918006	0.844892	0.784813	0.722002	0.823592	0.696076	0.706269	1.0195	0.570696	0.292501	0.698059	0.931914	1.00521	0.855811	0.706332	0.668628	0.682103	0.76929	0.843032	0.866733
	2617	TGCA	0.775288	0.894294	0.808295	0.799885	0.931998	0.877994	0.6889	0.682923	0.821849	0.843581	0.609605	0.758134	0.697371	0.841025	0.538296	0.745619	0.824706	0.78891	0.647464	0.79186	0.832372	0.855007	0.813328	0.770499	0.71668	0.864264	0.595849	0.699799	0.967816	0.68862	0.661897	0.605532
